# Supplementary material for: Identification of genome-wide targets of Olig2 in the adult mouse spinal cord using ChIP-Seq
Source: PLoS One. 2017 Oct 19;12(10):e0186091. doi: 10.1371/journal.pone.0186091 (PMC5648140; doi:10.1371/journal.pone.0186091)
Supplement: S1 Table — A complete list of all targets identified by Olig2 ChIP-Seq. (XLSX) [file pone.0186091.s002.xlsx]

## Sheet: Sheet1
Gene Name	Chr	Start	End	Peak Score	Annotation	Distance to TSS	Nearest Entrez	Nearest Unigene	Nearest Refseq	Nearest Ensemble		Gene Alias	Gene Type	Gene Description
Rasgef1c	chr11	49938821	49938871	195.404	intron (NM_029004, intron 1 of 13)	37011	74563	Mm.258798	NM_029004	ENSMUSG00000020374		9130006A14Rik	RasGEF domain family, member 1C	protein-coding
Hivep3	chr4	119937970	119938020	176.888	intron (NM_010657, intron 1 of 8)	123317	16656	Mm.302758	NM_010657	ENSMUSG00000028634		2900056N03Rik|A130075N07|AI848000|E030045D18Rik|KBP-1|KBP1|Krc|Rc|Schnurri-3|Shn3|Zas3	human immunodeficiency virus type I enhancer binding protein 3	protein-coding
Mrpl34	chr8	71464585	71464635	137.226	promoter-TSS (NM_053162)	-316	94065	Mm.29489	NM_053162	ENSMUSG00000034880		0610007O17Rik|D8Bwg1484e	mitochondrial ribosomal protein L34	protein-coding
Minos1	chr4	139131068	139131118	132.918	promoter-TSS (NM_001163006)	20	433771	Mm.305990	NM_001163006	ENSMUSG00000050608		2310028O11Rik	mitochondrial inner membrane organizing system 1	protein-coding
Psat1	chr19	15924299	15924349	130.939	exon (NM_001205339, exon 1 of 9)	298	107272	Mm.289936	NM_177420	ENSMUSG00000024640		D8Ertd814e|EPIP|PSA|Psat	phosphoserine aminotransferase 1	protein-coding
Rbpjl	chr2	164386052	164386102	114.075	Intergenic	-17117	19668	Mm.473794	NM_009036	ENSMUSG00000017007		RBP-L|Rbpsuhl	recombination signal binding protein for immunoglobulin kappa J region-like	protein-coding
Kctd14	chr7	97446771	97446821	106.972	Intergenic	-4538	233529	Mm.334033	NM_001010826	ENSMUSG00000051727		AI449310|D7Ertd760e	potassium channel tetramerisation domain containing 14	protein-coding
Kif16b	chr2	142903050	142903100	101.419	Intergenic	-1611	16558	Mm.251934	NM_001081133	ENSMUSG00000038844		8430434E15Rik|AA623607|AI789011|C80253|C80902|mKIAA1590	kinesin family member 16B	protein-coding
Kcnq1	chr7	143174758	143174808	99.6288	intron (NM_008434, intron 2 of 15)	67529	16535	Mm.439769	NM_008434	ENSMUSG00000009545		AW559127|KVLQT1|Kcna9	potassium voltage-gated channel, subfamily Q, member 1	protein-coding
P2rx4	chr5	122693569	122693619	97.6594	Intergenic	-13963	18438	Mm.290884	NM_011026	ENSMUSG00000029470		AI504491|AW555605|D5Ertd444e|P2X4	purinergic receptor P2X, ligand-gated ion channel 4	protein-coding
Nid1	chr13	13481183	13481233	97.6594	intron (NM_010917, intron 7 of 19)	43606	18073	Mm.4691	NM_010917	ENSMUSG00000005397		A630025O17|Nid|entactin|entactin-1|nidogen-1	nidogen 1	protein-coding
Ass1	chr2	31449653	31449703	97.2873	Intergenic	-20592	11898	Mm.3217	NM_007494	ENSMUSG00000076441		AA408052|ASS|Ass-1|fold	argininosuccinate synthetase 1	protein-coding
Mir190a	chr9	67300952	67301002	97.2343	intron (NM_001081242, intron 36 of 57)	-64251	387185		NR_029576			Mir190|Mirn190|mir-190|mmu-mir-190|mmu-mir-190a	microRNA 190a	ncRNA
Nrxn2	chr19	6453535	6453585	94.1485	intron (NM_020253, intron 5 of 22)	34822	18190	Mm.329616	NM_020253	ENSMUSG00000033768		6430591O13Rik|mKIAA0921	neurexin II	protein-coding
Ubn2	chr6	38433787	38433837	93.7514	promoter-TSS (NM_177185)	-113	320538	Mm.302831	NM_177185	ENSMUSG00000038538		2900060J04Rik|6030408G03Rik|BC060116|D130059P03Rik|mKIAA2030	ubinuclein 2	protein-coding
Smim5	chr11	115899170	115899220	90.5637	promoter-TSS (NM_183259)	-944	66528	Mm.275740	NM_183259	ENSMUSG00000048442		2210020M01Rik	small integral membrane protein 5	protein-coding
Gpr126	chr10	14482603	14482653	90.5637	intron (NM_001002268, intron 2 of 24)	62408	215798	Mm.440142	NM_001002268	ENSMUSG00000039116		1190004A11Rik|AI449247|AW045736|DREG|Gm222	G protein-coupled receptor 126	protein-coding
Clip3	chr7	30289823	30289873	88.2839	Intergenic	-1905	76686	Mm.159258	NM_001081114	ENSMUSG00000013921		1500005P14Rik|AI844915|Clipr-59	CAP-GLY domain containing linker protein 3	protein-coding
Nufip1	chr14	76255365	76255415	88.2839	Intergenic	144499	27275	Mm.21138	NM_013745	ENSMUSG00000022009		Nufip	nuclear fragile X mental retardation protein interacting protein 1	protein-coding
Cxxc1	chr18	74216139	74216189	87.0083	promoter-TSS (NM_028868)	-48	74322	Mm.17537	NM_028868	ENSMUSG00000024560		2410002I16Rik|5830420C16Rik|AI426635|Cfp1|Cgbp|PHF18	CXXC finger 1 (PHD domain)	protein-coding
Ccz1	chr5	143989207	143989257	85.2316	intron (NM_177682, intron 14 of 14)	25621	231874	Mm.320432	NM_177682	ENSMUSG00000029617		AU022870	CCZ1 vacuolar protein trafficking and biogenesis associated	protein-coding
Snta1	chr2	154399550	154399600	84.0868	intron (NM_009228, intron 2 of 7)	8509	20648	Mm.1541	NM_009228	ENSMUSG00000027488		AW228934|Snt1	syntrophin, acidic 1	protein-coding
Rnf122	chr8	31128501	31128551	83.4539	intron (NM_175136, intron 5 of 5)	16680	68867	Mm.29532	NM_175136	ENSMUSG00000039328		1110063C11Rik	ring finger protein 122	protein-coding
A930019D19Rik	chr2	146291081	146291131	83.4539	intron (NM_001033348, intron 38 of 40)	31820	77806	Mm.392819	NR_040619	ENSMUSG00000085958		-	RIKEN cDNA A930019D19 gene	ncRNA
1500009L16Rik	chr10	83906943	83906993	82.1597	Intergenic	184103	69784	Mm.271188	NM_001145198	ENSMUSG00000087651		2700050C19Rik|OCC-1	RIKEN cDNA 1500009L16 gene	protein-coding
Hibadh	chr6	52584499	52584549	82.1597	intron (NM_145567, intron 4 of 7)	55776	58875	Mm.286458	NM_145567	ENSMUSG00000029776		6430402H10Rik|AI265272	3-hydroxyisobutyrate dehydrogenase	protein-coding
Tspan5	chr3	138859389	138859439	81.7319	intron (NR_121195, intron 1 of 7)	117206	56224	Mm.31927	NM_019571	ENSMUSG00000028152		2810455A09Rik|4930505M03Rik|NET-4|Tm4sf9	tetraspanin 5	protein-coding
Mvk	chr5	114489723	114489773	81.694	Intergenic	45442	17855	Mm.28088	NM_023556	ENSMUSG00000041939		2310010A05Rik|AI256848|AI414037|MK	mevalonate kinase	protein-coding
P4ha2	chr11	54122549	54122599	81.307	intron (NM_001136076, intron 9 of 15)	21650	18452	Mm.3705	NM_011031	ENSMUSG00000018906		AA407196|C76437|P4hl	procollagen-proline, 2-oxoglutarate 4-dioxygenase (proline 4-hydroxylase), alpha II polypeptide	protein-coding
D8Ertd82e	chr8	36155626	36155676	80.9035	Intergenic	60823	244418	Mm.244971	NM_172911	ENSMUSG00000050271		9830148H23|Sgk223|mFLJ00269	DNA segment, Chr 8, ERATO Doi 82, expressed	protein-coding
Zdhhc20	chr14	57921961	57922011	80.769	intron (NM_028643, intron 9 of 11) (LTR40a|LTR|ERVL)	-31724	75965	Mm.29044	NM_029492	ENSMUSG00000021969		5033406L14Rik|AI448102|B230110O18Rik|HK11	zinc finger, DHHC domain containing 20	protein-coding
Iba57	chr11	59161574	59161624	80.769	exon (NM_001270791, exon 2 of 2)	2146	216792	Mm.266175	NM_173785	ENSMUSG00000049287		4930543L23Rik|A230051G13Rik|C1orf69	IBA57, iron-sulfur cluster assembly homolog (S. cerevisiae)	protein-coding
Gm5294	chr5	138863725	138863775	79.9408	Intergenic	43670	384244	Mm.485002	NM_001195128	ENSMUSG00000094504		EG384244	predicted gene 5294	protein-coding
Zcchc24	chr14	25766037	25766087	79.9408	intron (NM_001101433, intron 1 of 3)	2794	71918	Mm.41904	NM_001101433	ENSMUSG00000055538		2310047A01Rik	zinc finger, CCHC domain containing 24	protein-coding
Get4	chr5	139286570	139286620	79.405	intron (NM_172723, intron 4 of 10)	33098	67604	Mm.270137	NM_026269	ENSMUSG00000025858		1110007L15Rik|AW412535|Cee	golgi to ER traffic protein 4 homolog (S. cerevisiae)	protein-coding
Neat1	chr19	5846724	5846774	78.5815	Intergenic	-1271	66961	Mm.281895	NR_003513			2310043N10Rik|VINC	nuclear paraspeckle assembly transcript 1 (non-protein coding)	ncRNA
Tead1	chr7	112760913	112760963	77.6699	intron (NM_009346, intron 2 of 12)	1554	21676	Mm.24685	NM_009346	ENSMUSG00000055320		2610024B07Rik|B230114H05Rik|Gtrgeo5|TEAD-1|TEF-1|Tcf13|mTEF-1	TEA domain family member 1	protein-coding
Zfp648	chr1	154150340	154150390	76.3824	Intergenic	-50822	100503355	Mm.484410	NM_001204908	ENSMUSG00000066797		ENSMUSG00000066797|Gm10178|Gm203	zinc finger protein 648	protein-coding
Pom121	chr5	135460692	135460742	76.13	intron (NM_146001, intron 1 of 30)	-66171	107939	Mm.28399	NM_148932	ENSMUSG00000053293		2610027A18Rik|C80273|mKIAA0618	nuclear pore membrane protein 121	protein-coding
Klf13	chr7	63957074	63957124	75.5564	Intergenic	-18184	50794	Mm.240473	NM_021366	ENSMUSG00000052040		0610043C13Rik|9430029L20Rik|Bteb3|FKLF-2|FKLF2|NSLP1|RFLAT-1|RFLAT1	Kruppel-like factor 13	protein-coding
Tcp11	chr17	28037235	28037285	74.7248	intron (NM_001286040, intron 12 of 24)	43324	21463	Mm.29758	NM_013687	ENSMUSG00000062859		D17Ken1|Tcp-11	t-complex protein 11	protein-coding
Amd1	chr10	40302281	40302331	74.7122	promoter-TSS (NM_009665)	-118	11702	Mm.253533	NM_009665	ENSMUSG00000075232		1|AdoMetDC|Amd-1|SAMDC|SAMDC 1|adoMetDC1	S-adenosylmethionine decarboxylase 1	protein-coding
Rtkn	chr6	83137791	83137841	74.382	5' UTR (NM_133641, exon 1 of 12)	732	20166	Mm.4139	NM_009106	ENSMUSG00000034930		-	rhotekin	protein-coding
Tef	chr15	81831646	81831696	74.0533	Intergenic	20257	21685	Mm.270278	NM_017376	ENSMUSG00000022389		2310028D20Rik	thyrotroph embryonic factor	protein-coding
1700060C20Rik	chr2	158199455	158199505	73.4165	intron (NM_177657, intron 13 of 13)	7472	73399	Mm.416861	NR_036606	ENSMUSG00000078957		-	RIKEN cDNA 1700060C20 gene	ncRNA
Tmbim1	chr1	74295830	74295880	73.3322	intron (NM_027154, intron 1 of 11)	8481	69660	Mm.261182	NM_027154	ENSMUSG00000006301		2310061B02Rik|AA960455|AU024746|C78899|RECS1|Tmbib1|mKIAA4161	transmembrane BAX inhibitor motif containing 1	protein-coding
Arhgef37	chr18	61534666	61534716	73.007	intron (NM_177828, intron 1 of 12)	1845	328967	Mm.488098	NM_177828	ENSMUSG00000045094		4933429F08Rik	Rho guanine nucleotide exchange factor (GEF) 37	protein-coding
Ppm1f	chr16	16912012	16912062	72.8329	intron (NM_176833, intron 3 of 7)	15568	68606	Mm.230296	NM_176833	ENSMUSG00000026181		1110021B16Rik|4933427B07Rik|CaMKPase|Popx2|mKIAA0015	protein phosphatase 1F (PP2C domain containing)	protein-coding
Cks2	chr13	51645183	51645233	72.7416	promoter-TSS (NM_025415)	-24	66197	Mm.222228	NM_025415	ENSMUSG00000062248		1110038L14Rik|CKSHS2	CDC28 protein kinase regulatory subunit 2	protein-coding
4930563F08Rik	chr5	131677710	131677760	71.3002	intron (NM_177047, intron 5 of 18)	-202534	75369	Mm.389696	NR_040704			-	RIKEN cDNA 4930563F08 gene	ncRNA
Wnt7b	chr15	85613608	85613658	70.9607	Intergenic	-31812	22422	Mm.306946	NM_009528	ENSMUSG00000022382		Wnt-7b	wingless-type MMTV integration site family, member 7B	protein-coding
Ttyh3	chr5	140633577	140633627	70.9607	exon (NM_175274, exon 6 of 14)	15429	78339	Mm.28947	NM_175274	ENSMUSG00000036565		2900029G13Rik|AI414930	tweety homolog 3 (Drosophila)	protein-coding
Diras1	chr10	81020398	81020448	69.5953	3' UTR (NM_145217, exon 2 of 2)	4954	208666	Mm.44995	NM_145217	ENSMUSG00000043670		Di-Ras1|Gbts1|RIG	DIRAS family, GTP-binding RAS-like 1	protein-coding
Kcna6	chr6	126702232	126702282	69.5953	Intergenic	38417	16494	Mm.62535	NM_013568	ENSMUSG00000038077		Kv1.6|MK1.6	potassium voltage-gated channel, shaker-related, subfamily, member 6	protein-coding
Tnrc6a	chr7	123084536	123084586	69.5788	Intergenic	-39324	233833	Mm.102305	NM_144925	ENSMUSG00000052707		2010321I05Rik|3110054G10Rik|AW557223|CAGH26|D130023A07Rik|GW182|Tnrc6	trinucleotide repeat containing 6a	protein-coding
Gapdh	chr6	125157317	125157367	69.0392	intron (NM_001039669, intron 8 of 9)	8431	14433	Mm.304088	NM_008084	ENSMUSG00000057666		Gapd	glyceraldehyde-3-phosphate dehydrogenase	protein-coding
Gli2	chr1	118976859	118976909	69.0392	intron (NM_001081125, intron 2 of 13)	76735	14633	Mm.273292	NM_001081125	ENSMUSG00000048402		AW546128	GLI-Kruppel family member GLI2	protein-coding
Fgfr4	chr13	55169264	55169314	67.8986	TTS (NM_008011)	16471	14186	Mm.276715	NM_008011	ENSMUSG00000005320		Fgfr-4	fibroblast growth factor receptor 4	protein-coding
Fgl1	chr8	41175274	41175324	67.8986	Intergenic	39857	234199	Mm.277955	NM_145594	ENSMUSG00000031594		Mfire1	fibrinogen-like protein 1	protein-coding
Ube2g2	chr10	77623334	77623384	67.8986	intron (NM_019803, intron 1 of 5)	1038	22213	Mm.458125	NM_019803	ENSMUSG00000009293		1110003O05Rik|D10Xrf369|UBC7|Ubc7p	ubiquitin-conjugating enzyme E2G 2	protein-coding
Wscd1	chr11	71770732	71770782	67.8768	intron (NM_177618, intron 4 of 8)	20054	216881	Mm.48648	NM_177618	ENSMUSG00000020811		mKIAA0523	WSC domain containing 1	protein-coding
Ppcdc	chr9	57420963	57421013	67.8089	intron (NM_176831, intron 4 of 6)	19126	66812	Mm.250508	NM_176831	ENSMUSG00000063849		1810057I13Rik|8430432M10Rik	phosphopantothenoylcysteine decarboxylase	protein-coding
4931431C16Rik	chr5	35621292	35621342	67.1877	Intergenic	-32554	74364	Mm.473123	NM_175208	ENSMUSG00000055061		-	RIKEN cDNA 4931431C16 gene	ncRNA
Creb5	chr6	53637855	53637905	66.2029	intron (NM_172728, intron 3 of 6)	64506	231991	Mm.321138	NM_172728	ENSMUSG00000053007		Crebpa|D430026C09Rik	cAMP responsive element binding protein 5	protein-coding
Sypl	chr12	33008431	33008481	65.8645	Intergenic	54270	19027	Mm.246304	NM_013635	ENSMUSG00000020570		AI314763|AI604763|D12Ertd446e|PanI|Pphn|Sypl1	synaptophysin-like protein	protein-coding
Cep41	chr6	30693818	30693868	65.8645	promoter-TSS (NM_031998)	-161	83922	Mm.65389	NM_031998	ENSMUSG00000029790		1700017E11Rik|2810431D15Rik|AI449046|AI503610|Tsga14	centrosomal protein 41	protein-coding
C230024C17Rik	chr1	153703578	153703628	65.3504	Intergenic	34226	329271	Mm.384841	NR_046171			C230024C17	RIKEN cDNA C230024C17 gene	ncRNA
Rpia	chr6	70792285	70792335	65.1887	promoter-TSS (NM_009075)	-135	19895	Mm.17905	NM_009075	ENSMUSG00000053604		RPI	ribose 5-phosphate isomerase A	protein-coding
Clasp2	chr9	113792732	113792782	65.1737	promoter-TSS (NM_001286603)	-573	76499	Mm.222272	NM_029633	ENSMUSG00000033392		1500004F14Rik|8030404L10Rik|C77448|CLASP2beta|mKIAA0627	CLIP associating protein 2	protein-coding
Flrt1	chr19	7155397	7155447	64.5195	intron (NM_134147, intron 3 of 10)	-49693	396184	Mm.386930	NM_201411	ENSMUSG00000047787		AW742165|D630040I23Rik	fibronectin leucine rich transmembrane protein 1	protein-coding
Elf2	chr3	51333420	51333470	64.5195	intron (NM_023502, intron 1 of 9)	7199	69257	Mm.131038	NM_023502	ENSMUSG00000037174		2610036A20Rik|A230104O07Rik|AW111824|BB183398|EU32|NERF|NERF-1A|NERF-1B|NERF-2	E74-like factor 2	protein-coding
Synrg	chr11	84004074	84004124	64.415	intron (NM_194341, intron 12 of 19)	39668	217030	Mm.82680	NM_194341	ENSMUSG00000034940		Ap1gbp1|SYNG	synergin, gamma	protein-coding
4932435O22Rik	chr11	114502330	114502380	64.415	intron (NR_037269, intron 2 of 4)	-53495	319819	Mm.50754	NM_177008	ENSMUSG00000062391		-	RIKEN cDNA 4932435O22 gene	ncRNA
Ptbp1	chr10	79854242	79854292	64.0969	promoter-TSS (NM_008956)	-165	19205	Mm.265610	NM_008956	ENSMUSG00000006498		AA407203|AL033359|HNRPI|PTB-1|PTB2|PTB3|PTB4|Ptb|pPTB	polypyrimidine tract binding protein 1	protein-coding
Mafa	chr15	75748459	75748509	63.6794	promoter-TSS (NM_194350)	-562	378435	Mm.309589	NM_194350	ENSMUSG00000047591		RIPE3b1	v-maf musculoaponeurotic fibrosarcoma oncogene family, protein A (avian)	protein-coding
1700020N01Rik	chr10	21636919	21636969	63.6794	Intergenic	43799	67692	Mm.54306	NM_183266			-	RIKEN cDNA 1700020N01 gene	ncRNA
St3gal3	chr4	118138007	118138057	63.4371	3' UTR (NM_001161823, exon 22 of 22)	-3086	20441	Mm.251002	NM_009176	ENSMUSG00000028538		ST3GalIII|ST3N|Siat3|Siat6	ST3 beta-galactoside alpha-2,3-sialyltransferase 3	protein-coding
Phactr1	chr13	43011618	43011668	63.3609	intron (NM_001005740, intron 2 of 12)	-111196	218194	Mm.160124	NM_198419	ENSMUSG00000054728		9630030F18Rik|Rpel1	phosphatase and actin regulator 1	protein-coding
Dcaf13	chr15	39112839	39112889	62.8422	promoter-TSS (NM_198606)	-10	223499	Mm.321937	NM_198606	ENSMUSG00000022300		Gm83|Wdsof1	DDB1 and CUL4 associated factor 13	protein-coding
Dnajc6	chr4	101589153	101589203	62.8422	intron (NM_001164583, intron 1 of 18)	38584	72685	Mm.76494	NM_198412	ENSMUSG00000028528		2810027M23Rik|mKIAA0473	DnaJ (Hsp40) homolog, subfamily C, member 6	protein-coding
Bsn	chr9	108213377	108213427	62.8422	intron (NM_010017, intron 3 of 3)	-23019	12217	Mm.20425	NM_007567	ENSMUSG00000032589		-	bassoon	protein-coding
Rc3h1	chr1	160856073	160856123	62.6279	Intergenic	-50313	381305	Mm.329667	NM_001024952	ENSMUSG00000040423		5730557L09Rik|Gm551|N28103|mKIAA2025	RING CCCH (C3H) domains 1	protein-coding
Opalin	chr19	41101558	41101608	62.529	intron (NM_011904, intron 13 of 20)	-24470	226115	Mm.54119	NM_153520			Tmem10|Tmp10	oligodendrocytic myelin paranodal and inner loop protein	protein-coding
Olig1	chr16	91266137	91266187	62.529	Intergenic	-3607	50914	Mm.39300	NM_016968	ENSMUSG00000046160		AI836478|AW494459|Bhlhb6|Olg-1|Oligo1|bHLHe21	oligodendrocyte transcription factor 1	protein-coding
Ralgds	chr2	28539416	28539466	61.6968	intron (NM_001145836, intron 1 of 17)	5977	19730	Mm.5236	NM_009058	ENSMUSG00000026821		Gnds|Rgds|mKIAA1308	ral guanine nucleotide dissociation stimulator	protein-coding
Crtam	chr9	41054292	41054342	61.5395	intron (NM_176860, intron 1 of 13)	-49689	54698	Mm.42791	NM_019465	ENSMUSG00000032021		-	cytotoxic and regulatory T cell molecule	protein-coding
Tmem63a	chr1	180945778	180945828	61.1721	intron (NM_144794, intron 1 of 22)	3285	208795	Mm.185518	NM_144794	ENSMUSG00000026519		BC014795|Tmem64a	transmembrane protein 63a	protein-coding
Lzts2	chr19	45028059	45028109	61.1721	TTS (NM_145503)	9949	226154	Mm.28204	NM_145503	ENSMUSG00000035342		BC014695|LAPSER1|mKIAA1813	leucine zipper, putative tumor suppressor 2	protein-coding
Trpc4ap	chr2	155662641	155662691	60.8635	intron (NM_019828, intron 6 of 18)	29718	56407	Mm.268304	NM_019828	ENSMUSG00000038324		4833429F06Rik|D2Ertd113e|Trrp4ap|mFLJ00177|truss	transient receptor potential cation channel, subfamily C, member 4 associated protein	protein-coding
Tle3	chr9	61378633	61378683	60.7764	intron (NM_009389, intron 4 of 19)	6292	21887	Mm.24255	NM_009389	ENSMUSG00000032280		2610103N05Rik|ESG|Grg3a|Grg3b|mKIAA1547	transducin-like enhancer of split 3, homolog of Drosophila E(spl)	protein-coding
Med9	chr11	59948175	59948225	60.7009	promoter-TSS (NM_138675)	-14	192191	Mm.125288	NM_138675			BC019367|Med25	mediator complex subunit 9	protein-coding
Tulp3	chr6	128349865	128349915	60.6991	intron (NM_011657, intron 1 of 10)	5961	22158	Mm.291783	NM_011657	ENSMUSG00000001521		2310022L06Rik|AI316887	tubby-like protein 3	protein-coding
Hcn2	chr10	79728496	79728546	59.8802	intron (NM_008226, intron 3 of 7)	11887	15166	Mm.12956	NM_008226	ENSMUSG00000020331		BCNG2|HAC1|trls	hyperpolarization-activated, cyclic nucleotide-gated K+ 2	protein-coding
Cryl1	chr14	57316257	57316307	59.8802	intron (NM_030004, intron 3 of 7)	82201	68631	Mm.25539	NM_030004	ENSMUSG00000021947		1110025H08Rik|A230106J09Rik|C85932|gul3dh	crystallin, lambda 1	protein-coding
Mir1191b	chr10	81417009	81417059	59.6502	promoter-TSS (NR_106141)	-737	102465778		NR_106141			mmu-mir-1191b	microRNA mir-1191b	ncRNA
1700125G22Rik	chr3	27153955	27154005	59.3292	promoter-TSS (NM_001177625)	-46	76657	Mm.417839	NR_040548	ENSMUSG00000097584		-	RIKEN cDNA 1700125G22 gene	ncRNA
Lta4h	chr10	93432640	93432690	59.3292	Intergenic	-20731	16993	Mm.271071	NM_008517	ENSMUSG00000015889		-	leukotriene A4 hydrolase	protein-coding
H2afv	chr11	6444582	6444632	59.2121	promoter-TSS (NM_029938)	-164	77605	Mm.27624	NM_029938	ENSMUSG00000041126		C530002L11Rik|H2a.z-2|H2av	H2A histone family, member V	protein-coding
Sema4d	chr13	51816651	51816701	59.0963	Intergenic	-22929	20354	Mm.33903	NM_013660	ENSMUSG00000021451		CD100|Semacl2|Semaj|Semcl2|coll-4	sema domain, immunoglobulin domain (Ig), transmembrane domain (TM) and short cytoplasmic domain, (semaphorin) 4D	protein-coding
Urod	chr4	116994450	116994500	58.6903	promoter-TSS (NM_175244)	-100	22275	Mm.46484	NM_009478	ENSMUSG00000028684		AI323803|Uro-d	uroporphyrinogen decarboxylase	protein-coding
Fbxl18	chr5	142877520	142877570	58.0742	intron (NM_001033312, intron 4 of 4)	17693	231863	Mm.89753	NM_001033312	ENSMUSG00000066640		AI427077|B130019G13Rik|C330021B20Rik	F-box and leucine-rich repeat protein 18	protein-coding
Prss8	chr7	127935576	127935626	58.0559	exon (NM_001081374, exon 10 of 15)	-5488	76560	Mm.5875	NM_133351	ENSMUSG00000030800		2410039E18Rik|AI313909|C79772|CAP1|fr|mCAP1	protease, serine 8 (prostasin)	protein-coding
Fam192a	chr8	94601758	94601808	57.8818	promoter-TSS (NM_028221)	-57	102122	Mm.250425	NM_028221	ENSMUSG00000031774		1700001O11Rik|2310065K24Rik|AI596259|Nip30	family with sequence similarity 192, member A	protein-coding
Maml3	chr3	52179886	52179936	57.8591	Intergenic	-74905	433586	Mm.234972	NM_001004176	ENSMUSG00000061143		AV234550|BC049812|Mam-2|mKIAA1816	mastermind like 3 (Drosophila)	protein-coding
Rps24	chr14	24779233	24779283	57.6204	Intergenic (CpG)	288577	20088	Mm.16775	NM_011297	ENSMUSG00000025290		-	ribosomal protein S24	protein-coding
Atf7ip	chr6	136519141	136519191	57.5317	intron (NM_019426, intron 1 of 14) (CpG)	315	54343	Mm.173271	NM_019426	ENSMUSG00000030213		2610204M12Rik|AM|Mcaf1	activating transcription factor 7 interacting protein	protein-coding
Mink1	chr11	70567083	70567133	57.5255	intron (NM_176893, intron 1 of 31)	4227	50932	Mm.42967	NM_016713	ENSMUSG00000020827		B55|MINK|Map4k6|Ysk2	misshapen-like kinase 1 (zebrafish)	protein-coding
Elmsan1	chr12	84187854	84187904	57.3365	intron (NM_001163501, intron 1 of 12)	6136	238317	Mm.31256	NM_001163501	ENSMUSG00000042507		9430029N19Rik|C130039O16Rik|Gm260	ELM2 and Myb/SANT-like domain containing 1	protein-coding
Tubb4a	chr17	57087226	57087276	57.2957	intron (NM_009451, intron 1 of 3)	531	22153	Mm.7420	NM_009451	ENSMUSG00000062591		AI325297|M(beta)4|Tubb|Tubb4	tubulin, beta 4A class IVA	protein-coding
Fdxacb1	chr9	50768174	50768224	57.1241	promoter-TSS (NM_198675)	-39	382137	Mm.390169	NM_198675			D630004A14Rik	ferredoxin-fold anticodon binding domain containing 1	protein-coding
Rab40c	chr17	25925557	25925607	57.1241	TTS (NM_001291025)	-5868	224624	Mm.328872	NM_139154	ENSMUSG00000025730		RAR3	Rab40C, member RAS oncogene family	protein-coding
Id3	chr4	136140421	136140471	56.4416	Intergenic	-3376	15903	Mm.110	NM_008321			Hlh462|Idb3|bHLHb25	inhibitor of DNA binding 3	protein-coding
Tgoln2	chr6	72616797	72616847	55.9209	promoter-TSS (NM_009444)	-74	22135	Mm.246563	NM_009444			TGN38B|TGN41|TGN46|Ttgn2	trans-golgi network protein 2	protein-coding
Tns3	chr11	8446203	8446253	55.9209	intron (NM_001083587, intron 24 of 30)	218307	319939	Mm.337820	NM_001083587	ENSMUSG00000020422		BC023928|F830010I22Rik|TEM6|Tens1	tensin 3	protein-coding
Map6d1	chr16	20237643	20237693	55.6064	intron (NM_198599, intron 1 of 2)	3690	208158	Mm.326383	NM_198599	ENSMUSG00000041205		A330066I15Rik	MAP6 domain containing 1	protein-coding
Cirbp	chr10	80165155	80165205	55.5684	intron (NR_038088, intron 1 of 4)	-2661	12696	Mm.17898	NM_007705	ENSMUSG00000045193		Cirp|R74941	cold inducible RNA binding protein	protein-coding
Nkx2-2os	chr2	147180813	147180863	55.0241	intron (NM_001077632, intron 2 of 2)	-3245	100313531	Mm.405189	NR_030769	ENSMUSG00000086509		Gm14112|Nkx2-2as|Nkx2.2AS|OTTMUSG00000015691	NK2 homeobox 2, opposite strand	ncRNA
Gm16039	chr6	8259204	8259254	55.0241	promoter-TSS (NR_033518)	-59	100036521	Mm.446106	NR_033518	ENSMUSG00000089862		OTTMUSG00000029336	predicted gene 16039	ncRNA
Calr4	chr4	109225400	109225450	55.0241	intron (NM_001285895, intron 1 of 8)	7012	108802	Mm.318248	NM_001033226	ENSMUSG00000028558		4933403L16Rik|AU017583	calreticulin 4	protein-coding
Rgs14	chr13	55371539	55371589	55.0241	intron (NM_016758, intron 1 of 14)	1832	51791	Mm.1426	NM_016758	ENSMUSG00000052087		RPIP1	regulator of G-protein signaling 14	protein-coding
T2	chr17	8371962	8372012	54.8596	promoter-TSS (NM_001161832)	-409	21331	Mm.482744	NM_013682			brachyury2	brachyury 2	protein-coding
Mir145b	chr18	69015906	69015956	54.568	Intergenic	6342	102465187		NR_105780	miRBase:MI0021890		mmu-mir-145b	microRNA mir-145b	ncRNA
Lig4	chr8	9976352	9976402	54.568	promoter-TSS (NM_176953)	-54	319583	Mm.80584	NM_176953	ENSMUSG00000049717		5830471N16Rik|tiny	ligase IV, DNA, ATP-dependent	protein-coding
Map4k4	chr1	39923567	39923617	54.568	intron (NM_008696, intron 2 of 30)	22679	26921	Mm.491139	NM_008696	ENSMUSG00000026074		9430080K19Rik|AU043147|AU045934|AW046177|HGK|Nik	mitogen-activated protein kinase kinase kinase kinase 4	protein-coding
Sall3	chr18	81252350	81252400	54.568	Intergenic	-265797	20689	Mm.215917	NM_178280	ENSMUSG00000024565		B130022O04Rik|Msal|Msal-1|Sal|Salt|Spalt	sal-like 3 (Drosophila)	protein-coding
Mir6364	chr2	166646577	166646627	54.568	intron (NM_177782, intron 2 of 39)	-26116	102465188		NR_105783			mmu-mir-6364	microRNA mir-6364	ncRNA
Mapre1	chr2	153713416	153713466	54.568	Intergenic	-27846	13589	Mm.143877	NM_007896	ENSMUSG00000027479		5530600P05Rik|AI462499|AI504412|AW260097|BIM1p|D2Ertd459e|Eb1	microtubule-associated protein, RP/EB family, member 1	protein-coding
Ccdc85c	chr12	108265967	108266017	54.51	intron (NM_001159910, intron 1 of 5)	9425	668158	Mm.482792	NM_001159910	ENSMUSG00000084883		EG668158|Gm265|Gm9010	coiled-coil domain containing 85C	protein-coding
Plekhj1	chr10	80785121	80785171	54.51	exon (NM_199322, exon 18 of 28)	13480	78670	Mm.41479	NM_023900	ENSMUSG00000035278		9530063M10Rik	pleckstrin homology domain containing, family J member 1	protein-coding
Mir3110	chr8	126666591	126666641	54.2944	Intergenic	55184	100526512		NR_037297	miRBase:MI0014107		mmu-mir-3110	microRNA 3110	ncRNA
Chordc1	chr9	18292172	18292222	54.2944	promoter-TSS (NM_025844)	-70	66917	Mm.103534	NM_025844	ENSMUSG00000001774		1110001O09Rik|AA409036|Chp-1|morgana	cysteine and histidine-rich domain (CHORD)-containing, zinc-binding protein 1	protein-coding
Lpp	chr16	24282543	24282593	54.2944	Intergenic	-110782	210126	Mm.209385	NM_178665	ENSMUSG00000033306		9430020K16Rik|AA959454|AU024130|B130055L10Rik|C79715|D630048H16	LIM domain containing preferred translocation partner in lipoma	protein-coding
Dock10	chr1	80637341	80637391	53.8577	intron (NM_001285927, intron 2 of 55)	27986	210293	Mm.133473	NM_175291	ENSMUSG00000038608		9330153B10Rik|A630054M16Rik|Jr4|Jr5|R75174|ZIZ3|Zizimin3|mKIAA0694	dedicator of cytokinesis 10	protein-coding
Nkx6-2	chr7	139545481	139545531	53.8577	intron (NM_001127363, intron 9 of 15)	37291	14912	Mm.28308	NM_183248	ENSMUSG00000041309		Gtx|Nkx6.2	NK6 homeobox 2	protein-coding
Ppp1r14a	chr7	29291362	29291412	52.9435	intron (NM_026731, intron 1 of 3)	2067	68458	Mm.2343	NM_026731	ENSMUSG00000037166		1110001M11Rik|Cpi17	protein phosphatase 1, regulatory (inhibitor) subunit 14A	protein-coding
Ppp1r11	chr17	36951713	36951763	52.9435	promoter-TSS (NM_029632)	54	76497	Mm.46176	NM_029632	ENSMUSG00000036398		1500041B02Rik|AV117883|Hcgv|Tcte5|Tctex-5|Tctex5	protein phosphatase 1, regulatory (inhibitor) subunit 11	protein-coding
Chn2	chr6	54272789	54272839	52.9435	promoter-TSS (NM_023543)	-8	69993	Mm.321147	NM_023543	ENSMUSG00000004633		1700026N20Rik|4930557O16Rik|ARHGAP3|Bch	chimerin 2	protein-coding
Reep3	chr10	67061425	67061475	52.9435	intron (NM_001204915, intron 2 of 8) (L1MB5|LINE|L1)	35538	28193	Mm.41272	NM_178606	ENSMUSG00000019873		D10Ucla1	receptor accessory protein 3	protein-coding
Eml2	chr7	19175736	19175786	52.9435	Intergenic	-5409	72205	Mm.154121	NM_028153	ENSMUSG00000040811		1600029N02Rik	echinoderm microtubule associated protein like 2	protein-coding
Map7d1	chr4	126248628	126248678	52.7344	intron (NM_001145970, intron 1 of 16)	7666	245877	Mm.266716	NM_144941	ENSMUSG00000028849		AV028413|BC019977|Mtap7d1|Parcc1|Rprc1|mKIAA1187	MAP7 domain containing 1	protein-coding
Ankub1	chr3	57677967	57678017	52.7344	intron (NM_001033349, intron 2 of 3) (RMER1B|Other|Other)	14545	242037	Mm.291091	NM_001033349			Gm410	ankrin repeat and ubiquitin domain containing 1	protein-coding
Wscd1	chr11	71763310	71763360	52.6753	intron (NM_177618, intron 2 of 8)	12632	216881	Mm.48648	NM_177618	ENSMUSG00000020811		mKIAA0523	WSC domain containing 1	protein-coding
Sirt2	chr7	28766629	28766679	52.2621	promoter-TSS (NM_001122766)	-98	64383	Mm.272443	NM_022432	ENSMUSG00000015149		5730427M03Rik|SIR2L2|Sir2l	sirtuin 2	protein-coding
Nfia	chr4	98004477	98004527	52.2621	intron (NM_001122953, intron 4 of 9)	226876	18027	Mm.31274	NM_010905	ENSMUSG00000028565		1110047K16Rik|9430022M17Rik|CTF|NF1-A|NF1A	nuclear factor I/A	protein-coding
Vdac3	chr8	22565481	22565531	52.2107	intron (NM_011394, intron 9 of 10)	28307	22335	Mm.227704	NM_011696	ENSMUSG00000008892		-	voltage-dependent anion channel 3	protein-coding
Ptpn1	chr2	167860706	167860756	51.8392	Intergenic	-71596	19246	Mm.277916	NM_011201	ENSMUSG00000027540		PTP-1B|PTP-HA2|PTP1B	protein tyrosine phosphatase, non-receptor type 1	protein-coding
Kidins220	chr12	25034157	25034207	51.3263	intron (NM_001081378, intron 22 of 31)	59250	77480	Mm.250641	NM_001081378	ENSMUSG00000036333		3110039L19Rik|AI194387|AI316525|C330002I19Rik|mKIAA1250	kinase D-interacting substrate 220	protein-coding
Sapcd1	chr17	35027437	35027487	51.3263	TTS (NM_138582)	554	78376	Mm.390966	NM_023893	ENSMUSG00000036185		2810436B06Rik|G7d|Ng23	suppressor APC domain containing 1	protein-coding
Zfp655	chr5	145231693	145231743	51.0526	promoter-TSS (NM_028298)	3	72611	Mm.206555	NM_028298	ENSMUSG00000007812		2700038I16Rik|9030409O18Rik|mKIAA4222	zinc finger protein 655	protein-coding
Acot7	chr4	152215035	152215085	50.9722	intron (NM_133348, intron 2 of 8)	15216	70025	Mm.296191	NM_133348	ENSMUSG00000028937		2410041A17Rik|Ach1|Act|Bach|CTE-IIa|Cte-II|Lach1	acyl-CoA thioesterase 7	protein-coding
Scamp5	chr9	57469179	57469229	50.9722	Intergenic	-1180	56807	Mm.102278	NM_020270	ENSMUSG00000040722		AI426171|AW558254|Sc5	secretory carrier membrane protein 5	protein-coding
Zc3h3	chr15	75842050	75842100	50.9722	promoter-TSS (NM_172121)	-167	223642	Mm.209800	NM_172121	ENSMUSG00000075600		BC049953|Kiaa0150|Smicl|Zc3hdc3	zinc finger CCCH type containing 3	protein-coding
Ndrg1	chr15	66968597	66968647	50.9722	intron (NM_008681, intron 1 of 15) (CpG)	1019	17988	Mm.30837	NM_008681	ENSMUSG00000005125		CAP43|CMT4D|DRG1|HMSNL|NMSL|Ndr1|Ndrl|PROXY1|RTP|TDD5	N-myc downstream regulated gene 1	protein-coding
Coro2b	chr9	62531886	62531936	50.7381	intron (NM_175484, intron 1 of 11)	5133	235431	Mm.335229	NM_175484	ENSMUSG00000041729		CLIPINC|E130012P22Rik	coronin, actin binding protein, 2B	protein-coding
Iffo2	chr4	139490046	139490096	50.7381	TTS (NM_001160319)	-40477	212632	Mm.30464	NM_183148	ENSMUSG00000041025		C79267	intermediate filament family orphan 2	protein-coding
4930447A16Rik	chr15	37428379	37428429	50.0948	intron (NR_045283, intron 1 of 2)	2850	74892	Mm.107630	NM_029113	ENSMUSG00000022288		-	RIKEN cDNA 4930447A16 gene	protein-coding
Gas7	chr11	67519197	67519247	50.0948	Intergenic	-13776	14457	Mm.40338	NM_008088	ENSMUSG00000033066		AW124766|B230343A10Rik|Gas7-cb	growth arrest specific 7	protein-coding
Rasgef1c	chr11	49931166	49931216	49.7166	intron (NM_029004, intron 1 of 13)	29356	74563	Mm.258798	NM_029004	ENSMUSG00000020374		9130006A14Rik	RasGEF domain family, member 1C	protein-coding
Fkbpl	chr17	34641406	34641456	49.7166	Intergenic	-3452	56299	Mm.10025	NM_019873	ENSMUSG00000033739		DIR1|NG7|Ppiase-X|Wisp39	FK506 binding protein-like	protein-coding
Smim7	chr8	72571193	72571243	49.4128	promoter-TSS (NM_144534)	-170	66818	Mm.22565	NM_172396	ENSMUSG00000044600		9130011J15Rik	small integral membrane protein 7	protein-coding
Pacs2	chr12	113013196	113013246	49.4128	Intergenic	-1287	217893	Mm.35754	NM_198165	ENSMUSG00000021143		6720425G15Rik|AW208651|AW489976|E230011J22|Pacs1l|mKIAA0602	phosphofurin acidic cluster sorting protein 2	protein-coding
Habp2	chr19	56300909	56300959	49.2205	intron (NM_146101, intron 2 of 11)	12996	226243	Mm.25791	NM_146101	ENSMUSG00000025075		AI035669|FSAP|HABP|HGFAL|PHBP	hyaluronic acid binding protein 2	protein-coding
Fuz	chr7	44900183	44900233	49.2205	TTS (NM_001077264)	4129	70300	Mm.276298	NM_027376	ENSMUSG00000011658		2600013E07Rik|b2b1273Clo	fuzzy homolog (Drosophila)	protein-coding
Prkcz	chr4	155320748	155320798	49.2205	intron (NM_008860, intron 4 of 17)	25016	18762	Mm.28561	NM_008860	ENSMUSG00000029053		AI098070|C80388|Pkcz|R74924|aPKCzeta|nPKC-zeta|zetaPKC	protein kinase C, zeta	protein-coding
B3gat1	chr9	26692797	26692847	49.2205	Intergenic	-58740	76898	Mm.218788	NM_029792	ENSMUSG00000045994		0710007K08Rik|AI846286|GlcAT-P|Glcatp|Hnk1	beta-1,3-glucuronyltransferase 1 (glucuronosyltransferase P)	protein-coding
C030039L03Rik	chr7	27689357	27689407	48.9578	promoter-TSS (NM_001112731)	42	112415	Mm.145362	NM_198417	ENSMUSG00000057093		-	RIKEN cDNA C030039L03 gene	protein-coding
Ttll5	chr12	85824820	85824870	48.8687	promoter-TSS (NM_021446)	-105	320244	Mm.132172	NM_177114	ENSMUSG00000012609		1700048H13Rik|2310009M18Rik|4930556H18Rik|AI428864|D630041K24Rik|R75373|Stamp|mKIAA0998	tubulin tyrosine ligase-like family, member 5	protein-coding
Sash1	chr10	8804486	8804536	48.7216	intron (NM_175155, intron 4 of 19)	81559	70097	Mm.338275	NM_175155	ENSMUSG00000015305		1100001C18Rik|2500002E12Rik|A330076K04Rik|mKIAA0790	SAM and SH3 domain containing 1	protein-coding
Olfml1	chr7	107567538	107567588	48.7108	5' UTR (NM_172907, exon 1 of 3)	130	244198	Mm.77425	NM_172907	ENSMUSG00000051041		6720478C22|AV321997|BC047207|MVAL564|ONT2|mONT2	olfactomedin-like 1	protein-coding
Prrc2b	chr2	32174197	32174247	48.5782	intron (NM_001159634, intron 1 of 31)	23074	227723	Mm.25504	NM_172661	ENSMUSG00000039262		5830434P21Rik|AI173903|Bat2l|Bat2l1|D430039P21|mKIAA0515	proline-rich coiled-coil 2B	protein-coding
Ralgps1	chr2	33371431	33371481	48.361	promoter-TSS (NM_001290572)	38	241308	Mm.274249	NM_175211	ENSMUSG00000038831		5830418G11Rik|AI853783|AI854138|RALGEF2|RALGPS1A|RalGEF 2|mKIAA0351	Ral GEF with PH domain and SH3 binding motif 1	protein-coding
Med31	chr11	72234244	72234294	48.1841	Intergenic	-18677	67279	Mm.159496	NM_026068	ENSMUSG00000020801		3110004H13Rik|CGI-125|l11Jus15	mediator complex subunit 31	protein-coding
Mrps5	chr2	127612375	127612425	48.1181	Intergenic	24974	77721	Mm.274601	NM_029963			1620401I16Rik|AI850294	mitochondrial ribosomal protein S5	protein-coding
Dnajc1	chr2	18392875	18392925	48.1181	promoter-TSS (NM_007869)	-70	13418	Mm.246674	NM_007869	ENSMUSG00000026740		4733401K02Rik|AA960110|D230036H06Rik|Dnajl1|ERdj1|ERj1p|MTJ1	DnaJ (Hsp40) homolog, subfamily C, member 1	protein-coding
5530401A14Rik	chr11	81767849	81767899	48.1181	intron (NM_001034013, intron 1 of 9)	-92803	71388	Mm.158687	NR_038010	ENSMUSG00000020703		-	RIKEN cDNA 5530401A14 gene	ncRNA
Gm9920	chr15	55115896	55115946	48.1181	intron (NM_145470, intron 1 of 8)	-2339	100503794	Mm.360519	NR_045093	ENSMUSG00000053749		ENSMUSG00000053749	predicted gene 9920	ncRNA
Foxi1	chr11	34181680	34181730	48.1181	Intergenic	26384	14233	Mm.32926	NM_023907	ENSMUSG00000047861		5830401E05Rik|FREAC6|Fkh10|HFH-3|Hfh3	forkhead box I1	protein-coding
Gm10432	chr12	100308096	100308146	48.1181	intron (NM_001033213, intron 19 of 19)	31512	100038713	Mm.470751	NR_045741			ENSMUSG00000072882	predicted gene 10432	ncRNA
Atraid	chr5	31048633	31048683	48.1181	promoter-TSS (NM_177870)	18	381629	Mm.28144	NM_027855	ENSMUSG00000013622		0610007C21Rik|AI316792|Apr3|HSPC013|p18	all-trans retinoic acid induced differentiation factor	protein-coding
Scarb1	chr5	125268599	125268649	48.1181	Intergenic	72470	20778	Mm.282242	NM_016741	ENSMUSG00000037936		AI120173|CD36|Cd36l1|Cla-1|Cla1|D5Ertd460e|Hdlq1|Hlb398|SR-B1|SR-BI|SRBI|Srb1|mSR-BI	scavenger receptor class B, member 1	protein-coding
Gm805	chr12	86158819	86158869	48.1181	intron (NM_029601, intron 4 of 7)	-10497	328136	Mm.312050	NR_046081	ENSMUSG00000097543		-	predicted gene 805	ncRNA
Cplx3	chr9	57601557	57601607	47.9069	3' UTR (NM_146223, exon 3 of 3)	4699	235415	Mm.35242	NM_146223	ENSMUSG00000039714		BC016632|CpxIII|ERGIC-53L|ERGL|Lamn1l|Lman1l	complexin 3	protein-coding
Ubiad1	chr4	148397246	148397296	47.4759	Intergenic	47480	71707	Mm.292503	NM_027873	ENSMUSG00000047719		1200002M06Rik|AI426463|AW320947|Tere1	UbiA prenyltransferase domain containing 1	protein-coding
Gm5082	chr13	41737723	41737773	47.4759	Intergenic	86986	328231	Mm.227476	NM_177808			A030008J09|EG328231	predicted gene 5082	protein-coding
R3hcc1	chr14	69719746	69719796	47.4759	exon (NM_134078, exon 6 of 10)	-12191	71843	Mm.27738	NM_001146012	ENSMUSG00000034194		1700020M16Rik|AA407796	R3H domain and coiled-coil containing 1	protein-coding
Olfml1	chr7	107505285	107505335	47.4759	intron (NM_021889, intron 5 of 6)	-62123	244198	Mm.77425	NM_172907	ENSMUSG00000051041		6720478C22|AV321997|BC047207|MVAL564|ONT2|mONT2	olfactomedin-like 1	protein-coding
Nlrp1c-ps	chr11	71389694	71389744	47.4759	Intergenic	-104487	627984	Mm.390378	NM_001039234	ENSMUSG00000092528		Nalp1c|Nlrp1c|OTTMUSG00000006090	NLR family, pyrin domain containing 1C, pseudogene	pseudo
Mir7021	chr4	143162148	143162198	47.4759	exon (NM_001081355, exon 6 of 10)	-26011	102465618		NR_105988			mmu-mir-7021	microRNA mir-7021	ncRNA
Slc6a11	chr6	114094480	114094530	47.3186	Intergenic	-36736	243616	Mm.44683	NM_172890	ENSMUSG00000030307		D930045G19Rik|E130202I16Rik|GAT4|Gabt4|Gat3	solute carrier family 6 (neurotransmitter transporter, GABA), member 11	protein-coding
Dusp1	chr17	26492405	26492455	47.0141	Intergenic	16042	19252	Mm.239041	NM_013642	ENSMUSG00000024190		3CH134|MKP1|Ptpn16|U19515|erp|mkp-1	dual specificity phosphatase 1	protein-coding
Schip1	chr3	68584116	68584166	46.9944	intron (NM_013928, intron 1 of 6)	11773	30953	Mm.331064	NM_013928	ENSMUSG00000027777		Nf2ip|Schip-1	schwannomin interacting protein 1	protein-coding
2410114N07Rik	chr4	34980635	34980685	46.6458	intron (NM_178061, intron 3 of 3)	-69179	73696	Mm.1361	NR_040652	ENSMUSG00000085824		-	RIKEN cDNA 2410114N07 gene	ncRNA
Mir7039	chr5	144882154	144882204	46.6458	intron (NM_029438, intron 15 of 17)	14637	102465629		NR_106006			mmu-mir-7039	microRNA mir-7039	ncRNA
Coro1c	chr5	113873120	113873170	46.6458	intron (NM_011779, intron 2 of 10)	35561	23790	Mm.260158	NM_011779	ENSMUSG00000004530		AL022675|AW455561|AW548837	coronin, actin binding protein 1C	protein-coding
Fam83d	chr2	158733258	158733308	46.5348	intron (NM_153089, intron 2 of 10)	-34816	71878	Mm.85162	NM_027975	ENSMUSG00000027654		2310007D09Rik|BB104611	family with sequence similarity 83, member D	protein-coding
Cnp	chr11	100581835	100581885	46.5348	TTS (NM_019795)	5969	12799	Mm.15711	NM_009923	ENSMUSG00000006782		CNPase|Cnp-1|Cnp1	2',3'-cyclic nucleotide 3' phosphodiesterase	protein-coding
Zfp326	chr5	105814169	105814219	46.3123	exon (NM_001122768, exon 3 of 3)	-62374	54367	Mm.248876	NM_018759	ENSMUSG00000029290		5730470H14Rik|ZAN75|Znf326	zinc finger protein 326	protein-coding
Pom121	chr5	135465947	135465997	46.2838	intron (NM_146001, intron 1 of 30)	-71426	107939	Mm.28399	NM_148932	ENSMUSG00000053293		2610027A18Rik|C80273|mKIAA0618	nuclear pore membrane protein 121	protein-coding
Ttc7	chr17	87282852	87282902	45.7436	promoter-TSS (NR_015506)	-9	225049	Mm.77396	NM_028639	ENSMUSG00000036918		1110035E02Rik|1700007L07Rik|Ttc7a|fsn|hea	tetratricopeptide repeat domain 7	protein-coding
Fmnl3	chr15	99343463	99343513	45.7436	intron (NM_011711, intron 1 of 26)	26978	22379	Mm.29043	NM_011711	ENSMUSG00000023008		2700073B04Rik|FBP11|Wbp3|mKIAA2014	formin-like 3	protein-coding
Klf15	chr6	90491199	90491249	45.7436	Intergenic	28598	66277	Mm.41389	NM_023184	ENSMUSG00000030087		1810013I09Rik|AV048136|AW494632|CKLF|KKLF	Kruppel-like factor 15	protein-coding
Wdr27	chr17	14943126	14943176	45.7436	promoter-TSS (NM_026451)	-27	71682	Mm.122698	NM_175173	ENSMUSG00000046991		0610012K18Rik	WD repeat domain 27	protein-coding
Vgll4	chr6	114846519	114846569	45.7436	intron (NM_001253717, intron 19 of 19)	75208	232334	Mm.268357	NM_177683			BC048841|VGL-4	vestigial like 4 (Drosophila)	protein-coding
Ncf2	chr1	152792921	152792971	45.7436	Intergenic	-14944	17970	Mm.270307	NM_010877	ENSMUSG00000026480		NOXA2|Ncf-2|p67phox	neutrophil cytosolic factor 2	protein-coding
Sox1	chr8	12432765	12432815	45.6895	intron (NR_027975, intron 7 of 7)	37271	20664	Mm.39088	NM_009233	ENSMUSG00000096014		BB176347|Sox-1	SRY (sex determining region Y)-box 1	protein-coding
Sgk1	chr10	21994531	21994581	45.6895	promoter-TSS (NM_011361)	-110	20393	Mm.28405	NM_011361	ENSMUSG00000019970		Sgk	serum/glucocorticoid regulated kinase 1	protein-coding
Tssc1	chr12	28817532	28817582	45.497	intron (NM_201357, intron 3 of 8) (X6A_LINE|LINE|CR1)	65729	380752	Mm.273724	NM_201357	ENSMUSG00000036613		D12Ertd604e	tumor suppressing subtransferable candidate 1	protein-coding
Cs	chr10	128337622	128337672	45.3295	promoter-TSS (NM_026444)	-185	12974	Mm.58836	NM_026444	ENSMUSG00000005683		2610511A05Rik|9030605P22Rik|BB234005|Cis|ahl4	citrate synthase	protein-coding
Tob1	chr11	94137729	94137779	45.3295	Intergenic	-73700	22057	Mm.259673	NM_009427	ENSMUSG00000037573		Tob|Trob	transducer of ErbB-2.1	protein-coding
Plet1	chr9	50147516	50147566	44.955	Intergenic	-346984	76509	Mm.29959	NM_029639	ENSMUSG00000032068		0610037B23Rik|1600029D21Rik|AA407923|AU043048	placenta expressed transcript 1	protein-coding
Dctn2	chr10	127266267	127266317	44.955	promoter-TSS (NM_001190453)	30	69654	Mm.167537	NM_027151	ENSMUSG00000025410		2310042E05Rik|C130077D06Rik|C87049|DCTN-50|GMP23-48K|RBP50|p50	dynactin 2	protein-coding
Dock1	chr7	134709355	134709405	44.955	intron (NM_001033420, intron 1 of 51)	38693	330662	Mm.436572	NM_001033420	ENSMUSG00000058325		9130006G06Rik|AI854900|D630004B07Rik	dedicator of cytokinesis 1	protein-coding
Tcp11	chr17	28042652	28042702	44.955	intron (NM_001286040, intron 14 of 24)	37907	21463	Mm.29758	NM_013687	ENSMUSG00000062859		D17Ken1|Tcp-11	t-complex protein 11	protein-coding
E030018B13Rik	chr7	63897044	63897094	44.9004	intron (NM_021366, intron 1 of 1) (CpG)	-19788	381994	Mm.425466	NM_001256311	ENSMUSG00000095061		Gm1697	RIKEN cDNA E030018B13 gene	protein-coding
Mars2	chr1	55237207	55237257	44.7112	promoter-TSS (NM_175439)	55	212679	Mm.19223	NM_175439	ENSMUSG00000046994		C730026E21Rik|MetRS	methionine-tRNA synthetase 2 (mitochondrial)	protein-coding
Lyrm1	chr7	119896182	119896232	44.7112	promoter-TSS (NM_029610)	-85	73919	Mm.46381	NM_029610	ENSMUSG00000030922		1110065L10Rik|2310004B22Rik|4930404J24Rik	LYR motif containing 1	protein-coding
Ttll5	chr12	85869692	85869742	44.7112	intron (NM_001081423, intron 9 of 33)	44767	320244	Mm.132172	NM_177114	ENSMUSG00000012609		1700048H13Rik|2310009M18Rik|4930556H18Rik|AI428864|D630041K24Rik|R75373|Stamp|mKIAA0998	tubulin tyrosine ligase-like family, member 5	protein-coding
D030047H15Rik	chr7	4136880	4136930	44.7112	promoter-TSS (NR_033548)	21	100037396	Mm.447887	NR_033548	ENSMUSG00000085886		Gm15924|OTTMUSG00000027889	RIKEN cDNA D030047H15 gene	ncRNA
Rbp7	chr4	149445482	149445532	44.1193	Intergenic (CpG)	9461	63954	Mm.46023	NM_022020	ENSMUSG00000028996		1110002J23Rik|CRBP-III	retinol binding protein 7, cellular	protein-coding
Mir692-2b	chr4	125703058	125703108	44.065	intron (NM_001081097, intron 13 of 15)	198334	100124641		NR_035409			Mirn692-2b	microRNA 692-2b	ncRNA
Abtb1	chr6	88822019	88822069	44.0268	intron (NM_001166249, intron 6 of 7)	19891	80283	Mm.166858	NM_030251	ENSMUSG00000030083		AI847549|BC003234|BPOZ|EF1ABP	ankyrin repeat and BTB (POZ) domain containing 1	protein-coding
Erich3	chr3	154692436	154692486	43.9259	Intergenic	-18672	209601	Mm.331454	NM_175176	ENSMUSG00000042943		1700013E18Rik|4922501L14Rik|5031409G23Rik|AI596448|Gm133	glutamate rich 3	protein-coding
Slc25a1	chr16	17921988	17922038	43.9259	Intergenic (CpG)	6206	13358	Mm.229291	NM_153150	ENSMUSG00000003528		1300019P08Rik|2610100G11Rik|AI194714|Ctp|Dgsj|Slc20a3	solute carrier family 25 (mitochondrial carrier, citrate transporter), member 1	protein-coding
Trmt5	chr12	73242160	73242210	43.9259	intron (NM_008612, intron 7 of 7)	44526	76357	Mm.311344	NM_029580	ENSMUSG00000034442		2610027O18Rik|mKIAA1393	TRM5 tRNA methyltransferase 5	protein-coding
Mir6976	chr17	46553252	46553302	43.9259	TTS (NR_105942)	612	102466778		NR_105942			mmu-mir-6976	microRNA mir-6976	ncRNA
Slc24a2	chr4	87096325	87096375	43.6598	intron (NM_172426, intron 2 of 10)	131613	76376	Mm.490487	NM_172426	ENSMUSG00000037996		2810021B17Rik|6330417K15Rik|AI847460|Nckx2	solute carrier family 24 (sodium/potassium/calcium exchanger), member 2	protein-coding
Lifr	chr15	7226444	7226494	43.6598	intron (NM_001289498, intron 17 of 22)	85927	16880	Mm.149720	NM_013584	ENSMUSG00000054263		A230075M04Rik|AW061234|LIF	leukemia inhibitory factor receptor	protein-coding
Dok7	chr5	35071204	35071254	43.6598	intron (NM_172708, intron 3 of 8)	14145	231134	Mm.205483	NM_172708	ENSMUSG00000044716		A930013K19Rik|AW049091|Dok-7|EF-12|Oit5	docking protein 7	protein-coding
Shisa4	chr1	135375244	135375294	43.3886	promoter-TSS (NM_175259)	-206	77552	Mm.41407	NM_175259	ENSMUSG00000041889		9330132O05Rik|Tmem58|mShisa4	shisa homolog 4 (Xenopus laevis)	protein-coding
Prima1	chr12	103211300	103211350	43.3886	intron (NM_133364, intron 3 of 4)	30821	170952	Mm.217019	NM_133364	ENSMUSG00000041669		B230212M13Rik|BB120497|PRiMA	proline rich membrane anchor 1	protein-coding
Ado	chr10	67549367	67549417	43.3886	promoter-TSS (NM_001005419)	-437	211488	Mm.297250	NM_001005419	ENSMUSG00000057134		Gm237	2-aminoethanethiol (cysteamine) dioxygenase	protein-coding
*sept9	chr11	117296949	117296999	43.3886	intron (NM_001113487, intron 2 of 10)	30728	53860	Mm.38450	NM_017380	ENSMUSG00000059248		MSF1|Msf|PNUTL4|Sint1	septin 9	protein-coding
Dhcr24	chr4	106527952	106528002	43.3886	Intergenic	-33061	74754	Mm.133370	NM_053272	ENSMUSG00000034926		2310076D10Rik|5830417J06Rik|mKIAA0018	24-dehydrocholesterol reductase	protein-coding
Arrb1	chr7	99510208	99510258	43.15	Intergenic	-25253	109689	Mm.260193	NM_177231	ENSMUSG00000018909		1200006I17Rik|AW208571|G430100A01Rik	arrestin, beta 1	protein-coding
Aco1	chr4	40143369	40143419	43.15	5' UTR (NM_007386, exon 1 of 21)	129	11428	Mm.331547	NM_007386	ENSMUSG00000028405		Aco-1|Irebp|Irp1	aconitase 1	protein-coding
Kank2	chr9	21792860	21792910	43.15	intron (NM_145611, intron 3 of 11)	5661	235041	Mm.257371	NM_145611	ENSMUSG00000032194		AI504612|Ankrd25|BC010245	KN motif and ankyrin repeat domains 2	protein-coding
Ddit4	chr10	59952056	59952106	42.7033	promoter-TSS (NM_029083)	-311	74747	Mm.21697	NM_029083	ENSMUSG00000020108		5830413E08Rik|AA415483|REDD1|Rtp801|dig2	DNA-damage-inducible transcript 4	protein-coding
Elmo1	chr13	20207310	20207360	42.4633	intron (NM_080288, intron 2 of 21)	116828	140580	Mm.342392	NM_080288	ENSMUSG00000041112		6330578D22Rik|C230095H21Rik|CED-12	engulfment and cell motility 1	protein-coding
Cd180	chr13	102590266	102590316	42.4552	Intergenic	-103267	17079	Mm.373974	NM_008533	ENSMUSG00000021624		F630107B15|Ly78|RP105	CD180 antigen	protein-coding
Zfp473	chr7	44748491	44748541	42.4552	promoter-TSS (NM_001289837)	101	243963	Mm.382935	NM_178734	ENSMUSG00000048012		D030014N22Rik|Znf473|zfp-100	zinc finger protein 473	protein-coding
1700034G24Rik	chr5	112643804	112643854	42.3236	Intergenic	-53833	67325	Mm.490791	NR_045396	ENSMUSG00000097962		-	RIKEN cDNA 1700034G24 gene	ncRNA
Ppp2r2cos	chr5	36916753	36916803	42.3236	intron (NM_172994, intron 1 of 8)	-39899	71054	Mm.444807	NR_045505	ENSMUSG00000087487		4933401P06Rik	protein phosphatase 2, regulatory subunit B, gamma, opposite strand	ncRNA
Snord15b	chr7	99474992	99475042	42.3236	TTS (NM_028145)	4690	449631	Mm.236868	NR_002173			Gm5775|Rnu15-b|Rnu15b|U15B	small nucleolar RNA, C/D box 14B	snoRNA
4931431C16Rik	chr5	35628960	35629010	41.9981	Intergenic	-40222	74364	Mm.473123	NM_175208	ENSMUSG00000055061		-	RIKEN cDNA 4931431C16 gene	ncRNA
Sertad2	chr11	20655921	20655971	41.9981	Intergenic	23969	58172	Mm.339676	NM_021372	ENSMUSG00000049800		AB041541|AU021878|Kiaa0127|SEI-2|Sei2|TRIP-Br2|mKIAA0127	SERTA domain containing 2	protein-coding
Stat2	chr10	128270460	128270510	41.9448	promoter-TSS (NM_019963)	-91	20847	Mm.293120	NM_019963	ENSMUSG00000040033		1600010G07Rik|AW496480	signal transducer and activator of transcription 2	protein-coding
Mir7219	chr18	68197205	68197255	41.9448	intron (NM_172631, intron 3 of 5)	63743	102465702		NR_106078	miRBase:MI0023714		mmu-mir-7219	microRNA mir-7219	ncRNA
Nedd4l	chr18	64933291	64933341	41.8341	intron (NM_001114386, intron 1 of 30)	45560	83814	Mm.98668	NM_031881	ENSMUSG00000024589		1300012C07Rik|Nedd4-2|Nedd4b	neural precursor cell expressed, developmentally down-regulated gene 4-like	protein-coding
Snx18	chr13	113587463	113587513	41.8341	Intergenic	31076	170625	Mm.33721	NM_130796	ENSMUSG00000042364		Snag1	sorting nexin 18	protein-coding
2010310C07Rik	chr6	42370770	42370820	41.8341	intron (NR_045169, intron 1 of 3)	124	72131	Mm.105385	NR_045169			-	RIKEN cDNA 2010310C07 gene	ncRNA
Cryab	chr9	50752914	50752964	41.8341	promoter-TSS (NM_009964)	-32	12955	Mm.178	NM_009964	ENSMUSG00000032060		Crya-2|Crya2|HspB5|P23	crystallin, alpha B	protein-coding
Fgfr4	chr13	55171743	55171793	41.8341	Intergenic	18950	14186	Mm.276715	NM_008011	ENSMUSG00000005320		Fgfr-4	fibroblast growth factor receptor 4	protein-coding
Creb3l1	chr2	92055485	92055535	41.8341	Intergenic (CpG)	-31340	26427	Mm.10353	NM_011957	ENSMUSG00000027230		Oasis	cAMP responsive element binding protein 3-like 1	protein-coding
Klf7	chr1	64121726	64121776	41.8341	promoter-TSS (NM_033563)	-362	93691	Mm.29466	NM_033563	ENSMUSG00000025959		9830124P08Rik	Kruppel-like factor 7 (ubiquitous)	protein-coding
Lmod3	chr6	97340374	97340424	41.8341	intron (NM_145148, intron 8 of 23)	-87619	320502	Mm.68163	NM_001081157	ENSMUSG00000044086		5430424A14Rik	leiomodin 3 (fetal)	protein-coding
Trmt61a	chr12	111694280	111694330	41.6024	Intergenic	16200	328162	Mm.425747	NM_177374	ENSMUSG00000060950		6720458F09Rik|AI606093|Gcd14|Trm61	tRNA methyltransferase 61A	protein-coding
Nfix	chr8	84766504	84766554	41.6024	intron (NM_001297601, intron 2 of 8) (L3b|LINE|CR1)	7840	18032	Mm.9394	NM_010906	ENSMUSG00000001911		CTF|NF-I/X|NF1-X|NFI-X	nuclear factor I/X	protein-coding
Fbxo2	chr4	148166514	148166564	41.2354	TTS (NM_176848)	5871	230904	Mm.262287	NM_176848	ENSMUSG00000041556		FBG1|FBX2|Fbs1|Fbs2|NFB42|Prpl4	F-box protein 2	protein-coding
Cnot10	chr9	114640161	114640211	41.2354	promoter-TSS (NM_153585)	14	78893	Mm.283708	NM_153585	ENSMUSG00000056167		2600001P13Rik	CCR4-NOT transcription complex, subunit 10	protein-coding
Zfp91Cntf	chr19	12794795	12794845	41.2354	intron (NR_024093, intron 1 of 12) (CpG)	1303	664779	Mm.290924	NM_001039718			Zfp91-Cntf	Zfp91-Cntf readthrough transcript (NMD candidate)	ncRNA
Atp11a	chr8	12757833	12757883	40.8732	intron (NR_121603, intron 1 of 29)	842	50770	Mm.257837	NM_015804	ENSMUSG00000031441		4930558F19Rik|AU040868|Atpc1h|Ih	ATPase, class VI, type 11A	protein-coding
Pnpla8	chr12	44269115	44269165	40.8732	promoter-TSS (NM_026164)	-14	67452	Mm.54126	NM_026164	ENSMUSG00000036257		1200006O19Rik|AI467579|Ipla2(gamma)	patatin-like phospholipase domain containing 8	protein-coding
Mex3b	chr7	82850942	82850992	40.63	Intergenic	-16366	108797	Mm.306789	NM_175366	ENSMUSG00000057706		4931439A04Rik|M-04814|Rkhd3|mKIAA2009	mex3 homolog B (C. elegans)	protein-coding
4930427A07Rik	chr12	113163793	113163843	40.63	3' UTR (NM_134041, exon 8 of 8)	7397	104732	Mm.87616	NM_134041	ENSMUSG00000037466		AA536649|mFLJ00116	RIKEN cDNA 4930427A07 gene	protein-coding
Smtn	chr11	3539288	3539338	40.63	promoter-TSS (NM_001284429)	-21	29856	Mm.188516	NM_013870	ENSMUSG00000020439		smsmo	smoothelin	protein-coding
Cdyl	chr13	35503694	35503744	40.63	Intergenic	-156143	12593	Mm.29002	NM_009881	ENSMUSG00000059288		AI325931	chromodomain protein, Y chromosome-like	protein-coding
4930480M12Rik	chr12	26068292	26068342	40.63	Intergenic	-142950	74930	Mm.398932	NR_046278			-	RIKEN cDNA 4930480M12 gene	ncRNA
Tnfaip6	chr2	52038072	52038122	40.518	promoter-TSS (NM_009398)	-16	21930	Mm.3509	NM_009398	ENSMUSG00000053475		TSG-6|Tnfip6|Tsg6	tumor necrosis factor alpha induced protein 6	protein-coding
Zfhx2	chr14	55089354	55089404	40.291	intron (NM_001039198, intron 1 of 9)	2669	239102	Mm.441113	NM_001039198	ENSMUSG00000040721		ZFH-5	zinc finger homeobox 2	protein-coding
Pcdh9	chr14	93543775	93543825	40.291	intron (NM_001271798, intron 2 of 3)	345088	211712	Mm.37126	NM_001081377			-	protocadherin 9	protein-coding
Mavs	chr2	131233934	131233984	40.291	promoter-TSS (NM_001206383)	-104	228607	Mm.287226	NM_144888	ENSMUSG00000037523		D430028G21Rik|IPS-1|Visa|cardif	mitochondrial antiviral signaling protein	protein-coding
Loxl4	chr19	42653885	42653935	40.291	Intergenic	-41104	67573	Mm.178767	NM_053083	ENSMUSG00000025185		4833426I20Rik|Loxc	lysyl oxidase-like 4	protein-coding
Add1	chr5	34573645	34573695	40.291	promoter-TSS (NM_001102444)	-44	11518	Mm.289106	NM_013457	ENSMUSG00000029106		AI256389	adducin 1 (alpha)	protein-coding
Mir466p	chr18	65640291	65640341	40.147	intron (NM_207255, intron 3 of 5)	-20701	100526497		NR_105742			mmu-mir-466p	microRNA 466p	ncRNA
Sema4d	chr13	51761327	51761377	40.0647	intron (NM_001281880, intron 2 of 16)	32395	20354	Mm.33903	NM_013660	ENSMUSG00000021451		CD100|Semacl2|Semaj|Semcl2|coll-4	sema domain, immunoglobulin domain (Ig), transmembrane domain (TM) and short cytoplasmic domain, (semaphorin) 4D	protein-coding
Gm4265	chr7	129918660	129918710	40.0647	Intergenic	-43480	100043150	Mm.334264	NR_046077			-	predicted gene 4265	ncRNA
Gm13375	chr2	21028778	21028828	40.0647	Intergenic	59929	433408	Mm.386941	NR_033225			OTTMUSG00000011664	predicted gene 13375	ncRNA
Klf9	chr19	23057050	23057100	39.9088	Intergenic	-84151	16601	Mm.291595	NM_010638	ENSMUSG00000033863		2310051E17Rik|AA589643|BTEB-1|Bteb1|ENSMUSG00000055440|Gm9971	Kruppel-like factor 9	protein-coding
Med21	chr6	146642538	146642588	39.9088	promoter-TSS (NM_025315)	-16	108098	Mm.26212	NM_025315	ENSMUSG00000030291		0610007L03Rik|AI449604|D19234|D6Ertd782e|Srb7|Surb7	mediator complex subunit 21	protein-coding
Smim1	chr4	154024235	154024285	39.9088	intron (NM_001163721, intron 2 of 3)	1784	68859	Mm.477488	NM_001033144	ENSMUSG00000078350		0610011H04Rik|1190007F08Rik|2700009I11Rik	small integral membrane protein 1	protein-coding
C330006A16Rik	chr2	26133023	26133073	39.7507	Intergenic	6495	109299	Mm.389259	NM_001256521			AI551216	RIKEN cDNA C330006A16 gene	protein-coding
BC068157	chr8	4192460	4192510	39.4601	intron (NM_001039578, intron 8 of 10)	24827	73072	Mm.477379	NM_207203	ENSMUSG00000064125		-	cDNA sequence BC068157	protein-coding
Arhgap39	chr15	76816997	76817047	39.4601	intron (NM_001168288, intron 1 of 11)	1148	223666	Mm.322931	NM_198420	ENSMUSG00000033697		9530053N22|AI843066|D15Wsu169e|Kiaa1688|Porf-2	Rho GTPase activating protein 39	protein-coding
Afap1	chr5	35827247	35827297	39.2911	intron (NM_001177700, intron 7 of 16)	-66047	70292	Mm.125167	NM_027373	ENSMUSG00000029094		2600003E23Rik|9630044L16Rik|AI848729|Afap|mKIAA3018	actin filament associated protein 1	protein-coding
Mapre1	chr2	153741168	153741218	39.0193	promoter-TSS (NM_007896)	-94	13589	Mm.143877	NM_007896	ENSMUSG00000027479		5530600P05Rik|AI462499|AI504412|AW260097|BIM1p|D2Ertd459e|Eb1	microtubule-associated protein, RP/EB family, member 1	protein-coding
Cacng5	chr11	107904158	107904208	38.9471	intron (NM_001199301, intron 1 of 5)	7179	140723	Mm.87663	NM_080644	ENSMUSG00000040373		-	calcium channel, voltage-dependent, gamma subunit 5	protein-coding
Gga3	chr11	115603834	115603884	38.9471	promoter-TSS (NM_173048)	57	260302	Mm.119479	NM_173048	ENSMUSG00000020740		C230037M19Rik|mKIAA0154	golgi associated, gamma adaptin ear containing, ARF binding protein 3	protein-coding
Nol4l	chr2	153426341	153426391	38.9471	intron (NM_001001986, intron 2 of 7)	18113	329540	Mm.50600	NM_001001986	ENSMUSG00000061411		4931410H15|8430427H17Rik|AI429157|Gm1636	nucleolar protein 4-like	protein-coding
Gm9159	chrX	103533440	103533490	38.9471	Intergenic	-12035	668415	Mm.483779	NR_033398			EG668415	predicted gene 9159	pseudo
Prkcsh	chr9	22024725	22024775	38.9471	intron (NM_010487, intron 5 of 6)	21762	19089	Mm.214593	NM_008925	ENSMUSG00000003402		80K-H|PKCSH	protein kinase C substrate 80K-H	protein-coding
Pmp22	chr11	63231286	63231336	38.7515	intron (NR_105772, intron 5 of 6)	99801	18858	Mm.1237	NM_008885	ENSMUSG00000018217		22kDa|Gas-3|HNPP|Tr|trembler	peripheral myelin protein 22	protein-coding
Kctd3	chr1	189007813	189007863	38.7515	promoter-TSS (NM_172650)	2	226823	Mm.209880	NM_172650	ENSMUSG00000026608		4930438A20Rik|9330185B06|E330032J19Rik|NY-REN-45	potassium channel tetramerisation domain containing 3	protein-coding
Cog8	chr8	107056742	107056792	38.7257	promoter-TSS (NM_001164472)	-30	97484	Mm.288641	NM_139229			BB235941|C87832	component of oligomeric golgi complex 8	protein-coding
Dock1	chr7	134550515	134550565	38.7257	Intergenic	-120147	330662	Mm.436572	NM_001033420	ENSMUSG00000058325		9130006G06Rik|AI854900|D630004B07Rik	dedicator of cytokinesis 1	protein-coding
Zfpm1	chr8	122224111	122224161	38.7257	Intergenic	-58005	22761	Mm.3105	NM_009569	ENSMUSG00000049577		FOG|Fog1	zinc finger protein, multitype 1	protein-coding
Ank3	chr10	69701446	69701496	38.5857	intron (NM_170730, intron 1 of 17)	167763	11735	Mm.235960	NM_009670	ENSMUSG00000069601		2900054D09Rik|AI314020|Ank-3|AnkG|Ankyrin-3|Ankyrin-G	ankyrin 3, epithelial	protein-coding
Myo18b	chr5	112853327	112853377	38.5857	intron (NM_028901, intron 12 of 43)	43010	74376	Mm.441903	NM_028901	ENSMUSG00000072720		4932408L24Rik|4933411E19Rik|Gm448	myosin XVIIIb	protein-coding
Galnt2	chr8	124286686	124286736	38.5857	intron (NM_139272, intron 1 of 15)	55317	108148	Mm.33808	NM_139272	ENSMUSG00000089704		AI480629	UDP-N-acetyl-alpha-D-galactosamine:polypeptide N-acetylgalactosaminyltransferase 2	protein-coding
Mir3074-1	chr13	63305903	63305953	38.5857	intron (NM_001042673, intron 15 of 15)	-4645	100526474		NR_037235			mmu-mir-3074-1	microRNA 3074-1	ncRNA
Sorcs2	chr5	36324400	36324450	38.5389	intron (NM_030889, intron 1 of 26)	73714	81840	Mm.34113	NM_030889	ENSMUSG00000029093		N28137|mKIAA1329	sortilin-related VPS10 domain containing receptor 2	protein-coding
Amz1	chr5	140768507	140768557	38.4525	intron (NM_010302, intron 2 of 3)	44405	231842	Mm.491298	NM_173405	ENSMUSG00000050022		5330426I05|6530401C20Rik	archaelysin family metallopeptidase 1	protein-coding
Zcchc2	chr1	106013908	106013958	38.4525	intron (NM_001122675, intron 5 of 12)	23527	227449	Mm.210188	NM_001122675	ENSMUSG00000038866		9930114B20Rik|AW212015	zinc finger, CCHC domain containing 2	protein-coding
Snupn	chr9	56950840	56950890	38.3495	promoter-TSS (NM_178374)	-59	66069	Mm.220984	NM_178374	ENSMUSG00000055334		0610031A09Rik|Rnut1|Snupn1	snurportin 1	protein-coding
Hdac11	chr6	91156195	91156245	37.9768	promoter-TSS (NM_144919)	-595	232232	Mm.206218	NM_144919	ENSMUSG00000034245		-	histone deacetylase 11	protein-coding
Clip1	chr5	123685007	123685057	37.9768	promoter-TSS (NM_019765)	-671	56430	Mm.241109	NM_019765	ENSMUSG00000049550		1110007I12Rik|4631429H07Rik|AV017631|C81039|CLIP-170|CLIP170|CYLN1|Clip50|Rsn|mKIAA4046|restin	CAP-GLY domain containing linker protein 1	protein-coding
Hspbp1	chr7	4684990	4685040	37.9768	promoter-TSS (NM_024172)	-52	66245	Mm.6803	NM_024172	ENSMUSG00000063802		1500019G21Rik	HSPA (heat shock 70kDa) binding protein, cytoplasmic cochaperone 1	protein-coding
Polm	chr11	5848851	5848901	37.9768	Intergenic	-10860	54125	Mm.260194	NM_017401	ENSMUSG00000020474		AI462166|B230309I03Rik|Tdt-N	polymerase (DNA directed), mu	protein-coding
Fez1	chr9	36850267	36850317	37.7187	intron (NM_183171, intron 1 of 8)	6633	235180	Mm.5264	NM_183171	ENSMUSG00000032118		UNC-76|UNC76	fasciculation and elongation protein zeta 1 (zygin I)	protein-coding
Mxi1	chr19	53314288	53314338	37.7187	intron (NM_001008542, intron 1 of 5) (CpG)	3807	17859	Mm.2154	NM_010847	ENSMUSG00000025025		ENSMUSG00000067085|Gm10197|Mad2|bHLHc11	Max interacting protein 1	protein-coding
9030617O03Rik	chr12	100779120	100779170	37.5773	promoter-TSS (NM_145448)	22	217830	Mm.218590	NM_145448	ENSMUSG00000021185		-	RIKEN cDNA 9030617O03 gene	protein-coding
Ppp1r37	chr7	19562480	19562530	37.3623	promoter-TSS (NM_199149)	-107	232947	Mm.219662	NM_199149	ENSMUSG00000051403		Gm158|Lrrc68	protein phosphatase 1, regulatory subunit 37	protein-coding
Ypel5	chr17	72761123	72761173	37.2757	Intergenic	-75556	383295	Mm.277533	NM_027166	ENSMUSG00000039770		2310076K21Rik|CGI-127	yippee-like 5 (Drosophila)	protein-coding
Cbfa2t3	chr8	122716708	122716758	37.2757	Intergenic	-17624	12398	Mm.194339	NM_009824	ENSMUSG00000006362		A630044F12Rik|AI465270|AW229127|Cbfa2t3h|ETO-2|Eto2|MTGR2	core-binding factor, runt domain, alpha subunit 2, translocated to, 3 (human)	protein-coding
Cab39l	chr14	59504500	59504550	37.2757	intron (NM_026908, intron 5 of 10)	63544	69008	Mm.179091	NM_026908	ENSMUSG00000021981		1500031K13Rik|2810425O13Rik|4930520C08Rik|AA589432|MO2L	calcium binding protein 39-like	protein-coding
Dlgap2	chr8	14473064	14473114	37.2757	intron (NM_172910, intron 3 of 15)	377214	244310	Mm.404697	NM_172910	ENSMUSG00000047495		6430596N04Rik|DAP2|Sapap2	discs, large (Drosophila) homolog-associated protein 2	protein-coding
Fgd4	chr16	16560215	16560265	37.2757	promoter-TSS (NM_139232)	-44	224014	Mm.256131	NM_139232	ENSMUSG00000022788		9030023J02Rik|9330209B17Rik|Frabp|ZFYVE6	FYVE, RhoGEF and PH domain containing 4	protein-coding
Prpf19	chr19	10905369	10905419	37.2757	3' UTR (NM_001253843, exon 16 of 16)	6749	28000	Mm.491104	NM_134129	ENSMUSG00000024735		AA617263|AL024362|D19Wsu55e|NMP200|PSO4|Prp19|Snev	PRP19/PSO4 pre-mRNA processing factor 19 homolog (S. cerevisiae)	protein-coding
Ttll7	chr3	146852374	146852424	37.2757	promoter-TSS (NM_027594)	32	70892	Mm.187793	NM_027594	ENSMUSG00000036745		1110049N09Rik|4921517B04Rik|C630030B20|Ttll7s	tubulin tyrosine ligase-like family, member 7	protein-coding
Adora1	chr1	134245182	134245232	37.2757	Intergenic	-9750	11539	Mm.298908	NM_009629	ENSMUSG00000042429		A1-AR|A1AR|A1R|AA1R|AI848715|BB176431|Ri	adenosine A1 receptor	protein-coding
Wnt10a	chr1	74808237	74808287	37.265	Intergenic	16243	22409	Mm.5130	NM_009518			-	wingless-type MMTV integration site family, member 10A	protein-coding
Bdh1	chr16	31429810	31429860	37.265	intron (NM_001122683, intron 1 of 6) (CpG)	1082	71911	Mm.293470	NM_175177	ENSMUSG00000046598		2310032J20Rik|AI327223|Bdh	3-hydroxybutyrate dehydrogenase, type 1	protein-coding
A330074K22Rik	chr8	120300739	120300789	37.265	Intergenic	-72534	434353	Mm.411793	NR_110496			-	RIKEN cDNA A330074K22 gene	ncRNA
Slc26a1	chr5	108677782	108677832	37.265	intron (NM_008325, intron 3 of 14) (CpG)	-2158	231583	Mm.440571	NM_174870	ENSMUSG00000046959		Sat1	solute carrier family 26 (sulfate transporter), member 1	protein-coding
Pla2g3	chr11	3484477	3484527	37.265	Intergenic	-3725	237625	Mm.100476	NM_172791	ENSMUSG00000034579		-	phospholipase A2, group III	protein-coding
Cggbp1	chr16	64851848	64851898	37.265	promoter-TSS (NM_178647)	-212	106143	Mm.10160	NM_178647	ENSMUSG00000054604		AA960172|AL023996|AW045841	CGG triplet repeat binding protein 1	protein-coding
Park2	chr17	11093065	11093115	37.265	intron (NM_016694, intron 2 of 11)	252706	50873	Mm.311110	NM_016694			PRKN	Parkinson disease (autosomal recessive, juvenile) 2, parkin	protein-coding
Atad3aos	chr4	155761158	155761208	37.265	promoter-TSS (NM_179203)	-9	70448	Mm.70636	NM_175157	ENSMUSG00000054514		2610204G22Rik	ATPase family, AAA domain containing 3A, opposite strand	ncRNA
Tns3	chr11	8653953	8654003	37.2347	intron (NM_001083587, intron 1 of 30)	10557	319939	Mm.337820	NM_001083587	ENSMUSG00000020422		BC023928|F830010I22Rik|TEM6|Tens1	tensin 3	protein-coding
Serpinf1	chr11	75402399	75402449	37.2347	intron (NM_001102611, intron 8 of 10)	20199	20317	Mm.2044	NM_011340	ENSMUSG00000000753		AI195227|EPC-1|Pedf|Pedfl|Sdf3	serine (or cysteine) peptidase inhibitor, clade F, member 1	protein-coding
Hnrnpf	chr6	117906741	117906791	37.2347	promoter-TSS (NM_001166431)	-16	98758	Mm.422979	NM_133834	ENSMUSG00000042079		4833420I20Rik|AA407306|Hnrpf	heterogeneous nuclear ribonucleoprotein F	protein-coding
Zfpm1	chr8	122296329	122296379	37.2347	intron (NM_009569, intron 1 of 9)	14213	22761	Mm.3105	NM_009569	ENSMUSG00000049577		FOG|Fog1	zinc finger protein, multitype 1	protein-coding
Rnf121	chr7	102065151	102065201	37.2347	promoter-TSS (NM_001286690)	-44	75212	Mm.101141	NM_029211	ENSMUSG00000070426		4930544L10Rik	ring finger protein 121	protein-coding
Chd7	chr4	8865923	8865973	37.2347	exon (NM_001277149, exon 38 of 38)	175542	320790	Mm.138792	NM_001033395	ENSMUSG00000041235		A730019I05Rik|Cycn|Cyn|Dz|Edy|Flo|GENA 47|GENA 60|Gena 52|Lda|Mt|Obt|Todo|WBE1|Whi|metis	chromodomain helicase DNA binding protein 7	protein-coding
0610009B22Rik	chr11	51689112	51689162	37.1579	promoter-TSS (NM_025319)	-503	66050	Mm.35693	NM_025319	ENSMUSG00000007777		-	RIKEN cDNA 0610009B22 gene	protein-coding
Mir692-2b	chr4	125636798	125636848	37.0252	intron (NM_001081097, intron 3 of 15) (MLT1H|LTR|ERVL-MaLR)	132074	100124641		NR_035409			Mirn692-2b	microRNA 692-2b	ncRNA
Zfp513	chr5	31202308	31202358	36.5921	promoter-TSS (NM_001177901)	-30	101023	Mm.45033	NM_175311	ENSMUSG00000043059		AW990386|D430028M17Rik|Znf513	zinc finger protein 513	protein-coding
Aff3	chr1	38450839	38450889	36.1612	intron (NM_001290814, intron 4 of 21)	176380	16764	Mm.336679	NM_010678	ENSMUSG00000037138		3222402O04Rik|A730046J16|LAF-4|Laf4	AF4/FMR2 family, member 3	protein-coding
A230009B12Rik	chr17	10493209	10493259	36.1612	TTS (NR_077237)	37018	319750	Mm.383485	NR_077237	ENSMUSG00000089633		-	RIKEN cDNA A230009B12 gene	ncRNA
0610007P14Rik	chr12	85800345	85800395	36.1612	intron (NM_145447, intron 5 of 9)	24175	58520	Mm.143795	NM_021446	ENSMUSG00000021252		1190004E09Rik|AU019315|C77855|ORF11	RIKEN cDNA 0610007P14 gene	protein-coding
Btd	chr14	31665750	31665800	35.9581	intron (NM_025295, intron 2 of 3)	24718	26363	Mm.282679	NM_025295	ENSMUSG00000021900		-	biotinidase	protein-coding
Dcaf15	chr8	84104810	84104860	35.9581	promoter-TSS (NM_172502)	-73	212123	Mm.260557	NM_172502	ENSMUSG00000037103		6720484B16	DDB1 and CUL4 associated factor 15	protein-coding
Appl2	chr10	83637429	83637479	35.9581	intron (NM_145220, intron 2 of 20)	11210	216190	Mm.282985	NM_145220	ENSMUSG00000020263		Dip3b	adaptor protein, phosphotyrosine interaction, PH domain and leucine zipper containing 2	protein-coding
Srrm1	chr4	135362928	135362978	35.9581	Intergenic	-9739	51796	Mm.1963	NM_016799	ENSMUSG00000028809		AA407769|POP101|Srm160	serine/arginine repetitive matrix 1	protein-coding
Arpc1b	chr5	145104593	145104643	35.9581	intron (NM_019767, intron 7 of 9)	-9638	11867	Mm.30010	NM_023142			41kDa|AA408064|AA408534|AA571392|AF007010|AW208418|L72|SOP2Hs|p41-ARC	actin related protein 2/3 complex, subunit 1B	protein-coding
Tacc3	chr5	33658432	33658482	35.9082	promoter-TSS (NM_026698)	310	21335	Mm.379024	NM_011524	ENSMUSG00000037313		Aint|C86661|Eric1	transforming, acidic coiled-coil containing protein 3	protein-coding
Klf13	chr7	63965319	63965369	35.7167	Intergenic	-26429	50794	Mm.240473	NM_021366	ENSMUSG00000052040		0610043C13Rik|9430029L20Rik|Bteb3|FKLF-2|FKLF2|NSLP1|RFLAT-1|RFLAT1	Kruppel-like factor 13	protein-coding
4833427F10Rik	chr17	35784169	35784219	35.7167	Intergenic (B1F1|SINE|Alu)	11744	74601	Mm.410840	NR_045459	ENSMUSG00000092171		-	RIKEN cDNA 4833427F10 gene	ncRNA
Tmem53	chr4	117277218	117277268	35.7167	intron (NM_025739, intron 12 of 14)	24903	68777	Mm.331805	NM_026837	ENSMUSG00000048772		1110038M16Rik|1500001P22Rik|1700012A05Rik	transmembrane protein 53	protein-coding
Oas1d	chr5	120942265	120942315	35.7167	exon (NM_011286, exon 22 of 22)	27472	100535	Mm.247620	NM_133893	ENSMUSG00000032623		AA536864|C85127|oasl8	2'-5' oligoadenylate synthetase 1D	protein-coding
Smim14	chr5	65492859	65492909	35.6364	promoter-TSS (NM_133697)	-49	68552	Mm.10709	NM_133697	ENSMUSG00000037822		1110003E01Rik|1700127H04Rik|5430439C17Rik|MAd4	small integral membrane protein 14	protein-coding
Chst11	chr10	83062520	83062570	35.6364	intron (NM_021439, intron 1 of 2)	77048	58250	Mm.360747	NM_021439	ENSMUSG00000034612		1110020P09Rik|C4ST|C4ST-1|C4ST1|C4s	carbohydrate sulfotransferase 11	protein-coding
Elfn2	chr15	78736043	78736093	35.6364	Intergenic	-17955	207393	Mm.323188	NM_183141	ENSMUSG00000043460		6330514E13|AW048948|BC094219|Lrrc62|Ppp1r29	leucine rich repeat and fibronectin type III, extracellular 2	protein-coding
Ephb4	chr5	137412680	137412730	35.6364	exon (NM_011741, exon 52 of 88)	62596	13846	Mm.34533	NM_010144	ENSMUSG00000029710		AI042935|Htk|MDK2|Myk1|Tyro11	Eph receptor B4	protein-coding
Mir365-2	chr11	79762271	79762321	35.6364	Intergenic	35896	723853		NR_029959	miRBase:MI0001645		Mirn365-2	microRNA 365-2	ncRNA
Qrfp	chr2	31797125	31797175	35.6364	intron (NM_009594, intron 9 of 10)	13368	227717	Mm.185027	NM_183424	ENSMUSG00000043102		P518	pyroglutamylated RFamide peptide	protein-coding
Lactbl1	chr4	136690131	136690181	35.6364	intron (NM_001290753, intron 5 of 15)	67535	242707	Mm.448979	NM_001243262	ENSMUSG00000070683		-	lactamase, beta-like 1	protein-coding
Zfp36l1	chr12	79970342	79970392	35.5193	Intergenic (Eulor12|DNA?|DNA?)	142646	12192	Mm.235132	NM_007564	ENSMUSG00000021127		AW742437|AW743212|Berg36|Brf1|D530020L18Rik|ERF1|TIS11b|cMG1	zinc finger protein 36, C3H type-like 1	protein-coding
Rps6kc1	chr1	190768439	190768489	35.5193	Intergenic	143306	320119	Mm.220912	NM_178775	ENSMUSG00000089872		AA682037|B130003F20Rik|C80612|Rpk118	ribosomal protein S6 kinase polypeptide 1	protein-coding
Mir1936	chr12	102678717	102678767	35.5003	intron (NM_172584, intron 1 of 9)	6278	100316812		NR_035457			mmu-mir-1936	microRNA 1936	ncRNA
2810410L24Rik	chr11	120190105	120190155	35.5003	promoter-TSS (NR_030682)	-274	100042332	Mm.269766	NR_030682			-	RIKEN cDNA 2810410L24 gene	ncRNA
Mrps9	chr1	42851095	42851145	35.5003	promoter-TSS (NM_023514)	-113	69527	Mm.252982	NM_023514	ENSMUSG00000060679		2310002A08Rik|AW322516|Mrp-S9|S9mt|mg637	mitochondrial ribosomal protein S9	protein-coding
Gm3716	chr5	64703132	64703182	35.5003	Intergenic	-92458	100042198	Mm.25191	NR_045078			Gm1683	predicted gene 3716	ncRNA
Nsa2	chr13	97137904	97137954	35.5003	promoter-TSS (NM_001146043)	-3	59050	Mm.390634	NM_021552	ENSMUSG00000060739		5730427N09Rik|LNR42|Nsa2p|Tinp1|Yr29	NSA2 ribosome biogenesis homolog (S. cerevisiae)	protein-coding
Trpc7	chr13	57061174	57061224	35.5003	Intergenic	-165611	26946	Mm.62409	NM_012035	ENSMUSG00000021541		TRP-7|TRP7|Trrp8	transient receptor potential cation channel, subfamily C, member 7	protein-coding
Gm20337	chr12	80945411	80945461	35.0497	promoter-TSS (NM_001079695)	-37	100504661	Mm.442322	NR_045057			-	predicted gene, 20337	ncRNA
Tpra1	chr6	88971939	88971989	35.0497	Intergenic	69713	24100	Mm.284480	NM_011906	ENSMUSG00000002871		40kDa|Gpr175|Tpra40	transmembrane protein, adipocyte asscociated 1	protein-coding
Fam110a	chr2	151980302	151980352	35.0497	promoter-TSS (NM_146127)	-108	73847	Mm.272444	NM_028666	ENSMUSG00000027459		1700008J10Rik|5430432M24Rik|AI747080	family with sequence similarity 110, member A	protein-coding
Cep152	chr2	125625166	125625216	35.0497	promoter-TSS (NM_001081091)	-78	99100	Mm.330545	NM_001081091	ENSMUSG00000068394		AI851464|mKIAA0912	centrosomal protein 152	protein-coding
Nckap5l	chr15	99457824	99457874	34.9597	promoter-TSS (NM_001001884)	-101	380969	Mm.22915	NM_001001884	ENSMUSG00000023009		C230021P08Rik	NCK-associated protein 5-like	protein-coding
Tubb4b	chr2	25226952	25227002	34.7803	Intergenic	-2275	227613	Mm.227260	NM_146116	ENSMUSG00000036752		4930542G03Rik|Tubb2c|Tubb2c1	tubulin, beta 4B class IVB	protein-coding
Mccc2	chr13	100015679	100015729	34.6682	promoter-TSS (NM_030026)	-65	78038	Mm.137327	NM_030026	ENSMUSG00000021646		4930552N12Rik|MCCB	methylcrotonoyl-Coenzyme A carboxylase 2 (beta)	protein-coding
Naca	chr10	128035518	128035568	34.6682	5' UTR (NM_001113199, exon 1 of 9)	197	17938	Mm.3746	NM_013608	ENSMUSG00000061315		AL022831|AL024382|Gm1878|mKIAA0363|skNAC	nascent polypeptide-associated complex alpha polypeptide	protein-coding
Flnb	chr14	7826442	7826492	34.6682	intron (NM_001081427, intron 1 of 45)	8510	286940	Mm.489652	NM_134080	ENSMUSG00000025278		AL024016|Fln-b	filamin, beta	protein-coding
Spg7	chr8	123065367	123065417	34.6682	promoter-TSS (NM_153176)	-116	234847	Mm.292075	NM_153176	ENSMUSG00000000738		AI452278|AU015315|Cmar|PGN	spastic paraplegia 7 homolog (human)	protein-coding
Mapre2	chr18	23803883	23803933	34.6212	promoter-TSS (NM_153058)	-62	212307	Mm.132237	NM_153058	ENSMUSG00000024277		AI314113|C820009F03Rik|D18Abb1e|EB1|EB2|RP1	microtubule-associated protein, RP/EB family, member 2	protein-coding
Ppap2c	chr10	79538531	79538581	34.6212	Intergenic	-4769	50784	Mm.28873	NM_015817	ENSMUSG00000052151		Lpp2	phosphatidic acid phosphatase type 2C	protein-coding
Timm13	chr10	80900957	80901007	34.3517	promoter-TSS (NM_013895)	-13	30055	Mm.142132	NM_013895	ENSMUSG00000020219		D10Ertd378e|Tim9|Timm9	translocase of inner mitochondrial membrane 13	protein-coding
Plekhb1	chr7	100663389	100663439	34.2175	Intergenic	-1020	27276	Mm.491216	NM_013746	ENSMUSG00000030701		AI315628|PHR1|Phret1|evt-1	pleckstrin homology domain containing, family B (evectins) member 1	protein-coding
Gjc3	chr5	137966764	137966814	34.2175	Intergenic	-3830	118446	Mm.332771	NM_080450	ENSMUSG00000056966		Cx29|Gje1	gap junction protein, gamma 3	protein-coding
Gm10248	chr14	22860817	22860867	34.2175	intron (NM_028275, intron 6 of 6)	233729	791307	Mm.364384	NR_033550	ENSMUSG00000068680		ENSMUSG00000068680	predicted gene 10248	ncRNA
Gprc5b	chr7	118984161	118984211	34.2175	exon (NM_001195774, exon 2 of 4)	11025	64297	Mm.103439	NM_022420	ENSMUSG00000008734		AW125761|Raig2	G protein-coupled receptor, family C, group 5, member B	protein-coding
Tle3	chr9	61434192	61434242	34.2175	Intergenic	61851	21887	Mm.24255	NM_009389	ENSMUSG00000032280		2610103N05Rik|ESG|Grg3a|Grg3b|mKIAA1547	transducin-like enhancer of split 3, homolog of Drosophila E(spl)	protein-coding
Arhgap23	chr11	97422638	97422688	34.2175	Intergenic	-27497	58996	Mm.394118	NM_021493	ENSMUSG00000049807		A330041B18Rik	Rho GTPase activating protein 23	protein-coding
Errfi1	chr4	150872435	150872485	34.2175	Intergenic	17369	74155	Mm.318841	NM_133753	ENSMUSG00000028967		1300002F13Rik|AI788755|Mig-6|Mig6|RALT	ERBB receptor feedback inhibitor 1	protein-coding
Mir7021	chr4	142756588	142756638	34.0156	Intergenic	379549	102465618		NR_105988			mmu-mir-7021	microRNA mir-7021	ncRNA
Bbs2	chr8	94098373	94098423	34.0156	5' UTR (NM_026116, exon 1 of 17)	413	67378	Mm.292107	NM_026116	ENSMUSG00000031755		2410125H22Rik|AI447581	Bardet-Biedl syndrome 2 (human)	protein-coding
Gm19897	chr7	28775321	28775371	34.0156	non-coding (NR_040339, exon 4 of 4)	6168	100503790	Mm.446894	NR_040339			-	predicted gene, 19897	ncRNA
Plekhf1	chr7	38217652	38217702	34.0156	Intergenic	10317	72287	Mm.333798	NM_024413	ENSMUSG00000074170		1810013P09Rik|APPD|LAPF|PHAFIN1|ZFYVE15	pleckstrin homology domain containing, family F (with FYVE domain) member 1	protein-coding
Gstz1	chr12	87147150	87147200	34.0156	promoter-TSS (NM_010363)	10	14874	Mm.29652	NM_010363	ENSMUSG00000021033		MAAI	glutathione transferase zeta 1 (maleylacetoacetate isomerase)	protein-coding
Abhd6	chr14	8032783	8032833	33.9945	intron (NM_025341, intron 2 of 8)	29906	66082	Mm.181473	NM_025341	ENSMUSG00000025277		0610041D24Rik|AA673485|AV065425	abhydrolase domain containing 6	protein-coding
Gm6498	chr14	48207352	48207402	33.9945	intron (NR_003630, intron 2 of 2)	8661	624367	Mm.445185	NM_001037921			EG624367	glyceraldehyde-3-phosphate dehydrogenase pseudogene	pseudo
Tbx5	chr5	119916617	119916667	33.9945	Intergenic	81979	21388	Mm.103636	NM_011537	ENSMUSG00000018263		-	T-box 5	protein-coding
Lypd6b	chr2	49798023	49798073	33.9945	intron (NM_027990, intron 1 of 9)	10362	71897	Mm.41381	NM_027990	ENSMUSG00000026765		2310010M24Rik|AW049525	LY6/PLAUR domain containing 6B	protein-coding
Actl7b	chr4	56654532	56654582	33.9945	Intergenic	86868	11471	Mm.251434	NM_025271	ENSMUSG00000070980		Tact1	actin-like 7b	protein-coding
Slc24a5	chr2	124930786	124930836	33.9945	Intergenic	-137316	317750	Mm.330538	NM_175034	ENSMUSG00000035183		F630045L20Rik|JSX|NCKX5|NCX5|Oca6	solute carrier family 24, member 5	protein-coding
Vamp3	chr4	151165708	151165758	33.9945	intron (NM_001081557, intron 6 of 23)	-107780	22319	Mm.273930	NM_009498	ENSMUSG00000028955		D130027G05Rik|VAMP-3|ceb	vesicle-associated membrane protein 3	protein-coding
Brsk2	chr7	141955767	141955817	33.9945	intron (NM_001276763, intron 1 of 19)	6041	75770	Mm.274868	NM_029426	ENSMUSG00000053046		4833424K13Rik|SAD-A|SADA	BR serine/threonine kinase 2	protein-coding
Rp9	chr9	22462097	22462147	33.8991	intron (NM_018739, intron 1 of 5) (MERVL_2A-int|LTR|ERVL)	6234	55934	Mm.38235	NM_018739	ENSMUSG00000032239		PAP-1|Rp9h	retinitis pigmentosa 9 (human)	protein-coding
LOC100862268	chr3	127257740	127257790	33.8991	Intergenic	96460	100862268	Mm.444603	NR_105029	ENSMUSG00000097456		-	uncharacterized LOC100862268	ncRNA
Zfp827	chr8	79079445	79079495	33.8991	intron (NM_001294279, intron 4 of 14)	51033	622675	Mm.48724	NM_178267	ENSMUSG00000071064		2810449M09Rik|D630040G17Rik|Znf827	zinc finger protein 827	protein-coding
Nkiras1	chr14	18271060	18271110	33.8991	promoter-TSS (NM_023526)	-57	69721	Mm.25648	NM_023526	ENSMUSG00000021772		2400004O09Rik|KBRAS1|kappaB-Ras1	NFKB inhibitor interacting Ras-like protein 1	protein-coding
Kif1b	chr4	149338232	149338282	33.8991	intron (NM_022022, intron 22 of 26)	-30524	16561	Mm.402393	NM_008441	ENSMUSG00000063077		A530096N05Rik|AI448212|AI506502|D4Mil1e|KIF1Bp130|KIF1Bp204	kinesin family member 1B	protein-coding
Dnaic2	chr11	114704532	114704582	33.8991	intron (NM_053273, intron 6 of 13)	-22855	432611	Mm.212764	NM_001034878	ENSMUSG00000034706		C030015H18Rik|Dnai2|Gm728	dynein, axonemal, intermediate chain 2	protein-coding
Gatc	chr5	115341172	115341222	33.6169	promoter-TSS (NM_029645)	-36	384281	Mm.229308	NM_029645	ENSMUSG00000029536		2010003O18Rik	glutamyl-tRNA(Gln) amidotransferase, subunit C homolog (bacterial)	protein-coding
Nrxn2	chr19	6452114	6452164	33.6038	intron (NM_020253, intron 5 of 22)	33401	18190	Mm.329616	NM_020253	ENSMUSG00000033768		6430591O13Rik|mKIAA0921	neurexin II	protein-coding
Zfp938	chr10	82241303	82241353	33.6038	promoter-TSS (NM_001105557)	-53	237411		NM_172789	ENSMUSG00000062931		B230315N10Rik	zinc finger protein 938	protein-coding
2010010A06Rik	chr18	75276616	75276666	33.6038	intron (NM_027727, intron 16 of 16)	20676	100503117	Mm.250517	NR_045393			5033420E22Rik	RIKEN cDNA 2010010A06 gene	ncRNA
Gm13375	chr2	20969611	20969661	33.388	non-coding (NR_033225, exon 2 of 2)	762	433408	Mm.386941	NR_033225			OTTMUSG00000011664	predicted gene 13375	ncRNA
Tcf7l2	chr19	56029508	56029558	33.388	Intergenic	134212	21416	Mm.139815	NM_009333	ENSMUSG00000024985		TCF4B|TCF4E|Tcf-4|Tcf4|mTcf-4B|mTcf-4E	transcription factor 7 like 2, T cell specific, HMG box	protein-coding
Hs3st6	chr17	24745728	24745778	33.388	Intergenic	-7250	328779	Mm.328848	NM_001012402	ENSMUSG00000039628		-	heparan sulfate (glucosamine) 3-O-sulfotransferase 6	protein-coding
Pgbd5	chr8	124449481	124449531	33.388	Intergenic	-15570	209966	Mm.234233	NM_171824	ENSMUSG00000050751		2900019M05Rik|AI854313	piggyBac transposable element derived 5	protein-coding
Uggt1	chr1	36244260	36244310	33.388	promoter-TSS (NM_198899)	17	320011	Mm.261022	NM_198899	ENSMUSG00000037470		0910001L17Rik|A930007H10Rik|AA589501|AI414429|AI448372|C820010P03Rik|GT|UGT1|Ugcgl1	UDP-glucose glycoprotein glucosyltransferase 1	protein-coding
Dot1l	chr10	80757898	80757948	33.388	intron (NM_199322, intron 1 of 27)	2717	208266	Mm.152371	NM_199322	ENSMUSG00000061589		A630076O07|AW907654|Dot1|KMT4|mDot1	DOT1-like, histone H3 methyltransferase (S. cerevisiae)	protein-coding
Ppp1r13b	chr12	111920286	111920336	33.324	Intergenic	-12256	21981	Mm.313076	NM_011625	ENSMUSG00000021285		AI449786|ASPP1|AW545810|Tp53bp2|Trp53bp2|p85	protein phosphatase 1, regulatory (inhibitor) subunit 13B	protein-coding
Adora3	chr3	105894037	105894087	33.1468	intron (NM_027025, intron 1 of 6)	-10359	11542	Mm.235024	NM_009631	ENSMUSG00000000562		1700001D09Rik|4930578J19Rik|A3AR|A3R|AA3R|ARA3|Gpcr2	adenosine A3 receptor	protein-coding
Slc15a4	chr5	127617454	127617504	33.1468	promoter-TSS (NM_133895)	-87	100561	Mm.28506	NM_133895	ENSMUSG00000029416		AA987064|AW742963|C130069N12Rik|PHT1|PTR4	solute carrier family 15, member 4	protein-coding
Bfar	chr16	13671866	13671916	33.0884	promoter-TSS (NM_025653)	33	67118	Mm.223689	NM_025976	ENSMUSG00000022684		3010001A07Rik|AI666707|AW107665|Bar|Rnf47	bifunctional apoptosis regulator	protein-coding
Prss53	chr7	127886097	127886147	33.0884	TTS (NM_172749)	4848	330657	Mm.425491	NM_001081268	ENSMUSG00000044139		Pol3s|mFLJ00289	protease, serine 53	protein-coding
St3gal3	chr4	118147997	118148047	32.7306	intron (NM_001161823, intron 13 of 21)	-13076	20441	Mm.251002	NM_009176	ENSMUSG00000028538		ST3GalIII|ST3N|Siat3|Siat6	ST3 beta-galactoside alpha-2,3-sialyltransferase 3	protein-coding
Peli1	chr11	21091060	21091110	32.7306	promoter-TSS (NM_023324)	-239	67245	Mm.28957	NM_023324	ENSMUSG00000020134		2810468L03Rik|A930031K15Rik|AA409794|AI586297|D11Ertd676e	pellino 1	protein-coding
Plce1	chr19	38639902	38639952	32.7306	intron (NM_019588, intron 2 of 31)	115730	74055	Mm.34031	NM_019588	ENSMUSG00000024998		4933403A21Rik|PLCepsilon|Plce|mKIAA1516	phospholipase C, epsilon 1	protein-coding
Lzts2	chr19	45027459	45027509	32.7306	TTS (NM_145503)	9349	226154	Mm.28204	NM_145503	ENSMUSG00000035342		BC014695|LAPSER1|mKIAA1813	leucine zipper, putative tumor suppressor 2	protein-coding
Gpr61	chr3	108166627	108166677	32.7306	Intergenic	-11770	229714	Mm.73666	NM_175470	ENSMUSG00000046793		-	G protein-coupled receptor 61	protein-coding
Ston2	chr12	91766600	91766650	32.7306	intron (NM_175367, intron 1 of 6) (MIRc|SINE|MIR)	19811	108800	Mm.23125	NM_175367			4933401N24Rik|AI425999|AW544599	stonin 2	protein-coding
2310047M10Rik	chr11	69059559	69059609	32.5356	promoter-TSS (NM_028005)	-191	71923	Mm.340257	NM_028005	ENSMUSG00000045176		-	RIKEN cDNA 2310047M10 gene	protein-coding
Phlda3	chr1	135780486	135780536	32.5356	Intergenic	14426	27280	Mm.34346	NM_013750	ENSMUSG00000041801		Tih1	pleckstrin homology-like domain, family A, member 3	protein-coding
2010106C02Rik	chr17	86254404	86254454	32.5356	intron (NM_011104, intron 1 of 14)	32749	72104	Mm.443401	NR_045435			-	RIKEN cDNA 2010106C02 gene	ncRNA
Spon1	chr7	113688347	113688397	32.5356	Intergenic	-77626	233744	Mm.334160	NM_145584	ENSMUSG00000038156		AI666765|AW455831|BC020531|D330035F22Rik|FSP	spondin 1, (f-spondin) extracellular matrix protein	protein-coding
Rpf1	chr3	146521375	146521425	32.3659	promoter-TSS (NM_027371)	23	70285	Mm.28128	NM_027332	ENSMUSG00000028187		2210420E24Rik|2310066N05Rik|Bxdc5	ribosome production factor 1 homolog (S. cerevisiae)	protein-coding
Col27a1	chr4	63229213	63229263	32.3659	intron (NM_025685, intron 3 of 60)	13826	373864	Mm.194116	NM_025685	ENSMUSG00000045672		5730512J02Rik|AI449266|mKIAA1870	collagen, type XXVII, alpha 1	protein-coding
Angptl4	chr17	33779482	33779532	32.3659	intron (NM_020581, intron 3 of 6)	2068	57875	Mm.196189	NM_020581			Arp4|Bk89|Fiaf|Hfarp|Ng27|Pgar|Pgarg|Pp1158	angiopoietin-like 4	protein-coding
Bcar1	chr8	111745706	111745756	32.3659	Intergenic	-1882	12927	Mm.3758	NM_009954	ENSMUSG00000031955		AI385681|Cas|Crkas	breast cancer anti-estrogen resistance 1	protein-coding
Kcna1	chr6	126658252	126658302	32.3659	Intergenic	-12476	16485	Mm.40424	NM_010595	ENSMUSG00000047976		AI840627|Kca1-1|Kv1.1|MBK1|Mk-1|Shak|mceph	potassium voltage-gated channel, shaker-related subfamily, member 1	protein-coding
Cldn9	chr17	23700237	23700287	32.3659	Intergenic (CpG)	-16236	56863	Mm.491368	NM_020293	ENSMUSG00000066720		nmf329	claudin 9	protein-coding
D630024D03Rik	chr11	31758541	31758591	32.3659	Intergenic (Tigger5b|DNA|TcMar-Tigger)	65981	414116	Mm.150222	NR_102310	ENSMUSG00000085772		-	RIKEN cDNA D630024D03 gene	ncRNA
Clptm1l	chr13	73603920	73603970	32.3168	promoter-TSS (NM_146047)	-57	218335	Mm.30099	NM_146047	ENSMUSG00000021610		C130052I12Rik|Crr9	CLPTM1-like	protein-coding
Lfng	chr5	140611263	140611313	32.3168	intron (NM_008494, intron 1 of 7)	3947	16848	Mm.12834	NM_008494	ENSMUSG00000029570		AW061165	LFNG O-fucosylpeptide 3-beta-N-acetylglucosaminyltransferase	protein-coding
Tstd2	chr4	46095621	46095671	32.1715	intron (NM_021883, intron 7 of 9)	42829	272027	Mm.331588	NM_173033	ENSMUSG00000035495		3010020C06	thiosulfate sulfurtransferase (rhodanese)-like domain containing 2	protein-coding
Mir190a	chr9	67265643	67265693	32.1237	intron (NM_001081242, intron 45 of 57)	-28942	387185		NR_029576			Mir190|Mirn190|mir-190|mmu-mir-190|mmu-mir-190a	microRNA 190a	ncRNA
Usp8	chr2	126707198	126707248	32.1237	promoter-TSS (NM_019729)	-105	84092	Mm.272629	NM_019729	ENSMUSG00000027363		AI574262|AW557536|Ubpy|mKIAA0055	ubiquitin specific peptidase 8	protein-coding
Pigm	chr1	172364995	172365045	32.1237	intron (NM_001039484, intron 1 of 1)	-11511	67556	Mm.26612	NM_026234	ENSMUSG00000050229		4933437L05Rik|AI644422|AV302080|C920011G20Rik	phosphatidylinositol glycan anchor biosynthesis, class M	protein-coding
Ptch1	chr13	63552727	63552777	32.1237	intron (NM_008957, intron 2 of 22)	12768	19206	Mm.228798	NM_008957	ENSMUSG00000021466		A230106A15Rik|Ptc|Ptc1|Ptch|mes	patched homolog 1	protein-coding
Tmem159	chr7	120036647	120036697	32.0094	Intergenic	-65754	233806	Mm.257952	NM_145586	ENSMUSG00000030917		8430420C20Rik	transmembrane protein 159	protein-coding
Dnajb1	chr8	83608058	83608108	31.931	promoter-TSS (NM_018808)	-92	81489	Mm.282092	NM_018808	ENSMUSG00000005483		0610007I11Rik|HSPF1|Hsp40	DnaJ (Hsp40) homolog, subfamily B, member 1	protein-coding
Cerk	chr15	86168586	86168636	31.8849	intron (NM_145475, intron 1 of 12)	17530	223753	Mm.222685	NM_145475	ENSMUSG00000035891		AI848610|D330016D08Rik|mKIAA1646	ceramide kinase	protein-coding
Sec23ip	chr7	128744839	128744889	31.5719	promoter-TSS (NM_001029982)	-6	207352	Mm.297105	NM_001029982	ENSMUSG00000055319		D7Ertd373e|p125	Sec23 interacting protein	protein-coding
Trappc9	chr15	73067690	73067740	31.5719	Intergenic	-6511	76510	Mm.158902	NM_029640	ENSMUSG00000047921		1810044A24Rik|2900005P22Rik|4632408O18Rik|Ibp|Nibp|TRS130|mKIAA1882	trafficking protein particle complex 9	protein-coding
Plk3	chr4	117132067	117132117	31.5719	intron (NM_013807, intron 5 of 14)	1860	12795	Mm.259022	NM_013807	ENSMUSG00000028680		Cnk|Fnk|PRK	polo-like kinase 3	protein-coding
Eif5b	chr1	37998091	37998141	31.4815	promoter-TSS (NM_172054)	106	226982	Mm.260943	NM_198303	ENSMUSG00000026083		A030003E17Rik|BC018347|IF2	eukaryotic translation initiation factor 5B	protein-coding
Caap1	chr4	94556812	94556862	31.4815	promoter-TSS (NM_026368)	-41	67770	Mm.35170	NM_026368	ENSMUSG00000028578		5830433M19Rik|AI536248|CAAP	caspase activity and apoptosis inhibitor 1	protein-coding
Slc35c2	chr2	165288429	165288479	31.301	promoter-TSS (NM_001252573)	-616	228875	Mm.21184	NM_144893	ENSMUSG00000017664		C85957|CGI-15|D2Wsu58e|Ovcov1	solute carrier family 35, member C2	protein-coding
Hdac4	chr1	92216198	92216248	31.301	Intergenic	-67830	208727	Mm.318567	NM_207225	ENSMUSG00000026313		4932408F19Rik|AI047285	histone deacetylase 4	protein-coding
5330411J11Rik	chr2	59407750	59407800	31.2624	Intergenic	-21093	76676	Mm.110038	NR_040510	ENSMUSG00000087455		-	RIKEN cDNA 5330411J11 gene	ncRNA
1110065P20Rik	chr4	124847750	124847800	31.2624	3' UTR (NM_008636, exon 11 of 11)	2955	68920	Mm.272397	NM_001142727	ENSMUSG00000078570		C530005M16Rik	RIKEN cDNA 1110065P20 gene	protein-coding
Mir568	chr16	43577623	43577673	31.2624	exon (NM_001285805, exon 9 of 11)	-63007	100124467		NR_030576	miRBase:MI0005517		Mirn568|mmu-mir-568	microRNA 568	ncRNA
Acap3	chr4	155894752	155894802	31.2624	intron (NM_207223, intron 1 of 23)	2902	140500	Mm.219591	NM_207223	ENSMUSG00000029033		Centb5|Kiaa1716-hp|mKIAA1716	ArfGAP with coiled-coil, ankyrin repeat and PH domains 3	protein-coding
Grtp1	chr8	13214031	13214081	31.2624	Intergenic	-13432	66790	Mm.34901	NM_025768	ENSMUSG00000038515		5430401C05Rik|C81211|Tbc1d6	GH regulated TBC protein 1	protein-coding
Wwp2	chr8	107483429	107483479	31.2624	exon (NM_025830, exon 5 of 24)	47056	66894	Mm.390058	NM_025830	ENSMUSG00000031930		1300010O06Rik|AA690238|AIP2|AW554328	WW domain containing E3 ubiquitin protein ligase 2	protein-coding
Cldn11	chr3	31213936	31213986	31.2624	intron (NM_172861, intron 7 of 7)	64041	18417	Mm.4425	NM_008770	ENSMUSG00000037625		Claudin-11|Claudin11|Osp|Otm	claudin 11	protein-coding
Ticam1	chr17	56282873	56282923	31.2624	intron (NM_025836, intron 5 of 7)	-6131	106759	Mm.203952	NM_174989	ENSMUSG00000047123		AW046014|AW547018|TICAM-1|TRIF	toll-like receptor adaptor molecule 1	protein-coding
Emp3	chr7	45916890	45916940	31.2624	3' UTR (NM_144801, exon 8 of 8)	3934	13732	Mm.20829	NM_010129	ENSMUSG00000040212		H-4|H4|HNMP-1|MI-35|Ymp	epithelial membrane protein 3	protein-coding
Serbp1	chr6	67266922	67266972	31.2624	promoter-TSS (NM_025814)	-32	66870	Mm.240490	NM_025814	ENSMUSG00000036371		1200009K13Rik|9330147J08Rik|AL022786|Pairbp1	serpine1 mRNA binding protein 1	protein-coding
Tgfbi	chr13	56582356	56582406	31.183	Intergenic	-27222	21810	Mm.14455	NM_009369	ENSMUSG00000035493		68kDa|AI181842|AI747162|Beta-ig|big-h3	transforming growth factor, beta induced	protein-coding
Gm5464	chr14	66869194	66869244	31.1407	promoter-TSS (NM_009955)	369	432870	Mm.425890	NM_001034881	ENSMUSG00000075553		EG432870	predicted gene 5464	protein-coding
Kazn	chr4	142156635	142156685	31.1407	intron (NM_144531, intron 2 of 13)	53548	71529	Mm.255986	NM_144531	ENSMUSG00000040606		2310007B04Rik|9030409G11Rik|AI256607|AI666764|AW061099|Kaz|Kazrin	kazrin, periplakin interacting protein	protein-coding
Birc2	chr9	7836989	7837039	31.0748	Intergenic (CpG)	-1759	11797	Mm.335659	NM_007465	ENSMUSG00000057367		AW146227|Api1|Api2|Birc3|HIAP1|HIAP2|IAP1|IAP2|MIAP1|MIAP2|MIHB|MIHC|RNF48|cIAP1|cIAP2|mcIAP1	baculoviral IAP repeat-containing 2	protein-coding
Syt8	chr7	142430515	142430565	31.0748	Intergenic	-4437	55925	Mm.213002	NM_018802	ENSMUSG00000031098		-	synaptotagmin VIII	protein-coding
BC055402	chr1	57224910	57224960	30.8543	Intergenic	-9939	407809	Mm.134505	NR_037990			-	cDNA sequence BC055402	ncRNA
2010106C02Rik	chr17	86266219	86266269	30.8543	intron (NM_011104, intron 1 of 14)	20934	72104	Mm.443401	NR_045435			-	RIKEN cDNA 2010106C02 gene	ncRNA
Nxpe2	chr9	48184414	48184464	30.8543	Intergenic	156459	78252	Mm.31626	NM_030069	ENSMUSG00000032028		4432416J03Rik|AI323362|Fam55b	neurexophilin and PC-esterase domain family, member 2	protein-coding
Cacna2d4	chr6	119241240	119241290	30.8543	intron (NM_001033382, intron 4 of 37)	4739	319734	Mm.440773	NM_001033382	ENSMUSG00000041460		5730412N02Rik|BE686333	calcium channel, voltage-dependent, alpha 2/delta subunit 4	protein-coding
Hapln2	chr3	88027592	88027642	30.8543	promoter-TSS (NM_022031)	-106	73940	Mm.294467	NM_022031	ENSMUSG00000004894		4930401E20Rik|Bral1	hyaluronan and proteoglycan link protein 2	protein-coding
Jarid2	chr13	44839870	44839920	30.8543	intron (NM_001205043, intron 2 of 17)	108624	16468	Mm.25059	NM_021878	ENSMUSG00000038518		Jmj|jumonji	jumonji, AT rich interactive domain 2	protein-coding
Arhgef9	chrX	95166517	95166567	30.7603	promoter-TSS (NM_001290384)	-3	236915	Mm.44841	NM_001033329	ENSMUSG00000025656		9630036L12Rik|A230067K14|mKIAA0424	CDC42 guanine nucleotide exchange factor (GEF) 9	protein-coding
Rbm15	chr3	107349155	107349205	30.7603	Intergenic (MLT1H1|LTR|ERVL-MaLR)	-15891	229700	Mm.27966	NM_001045807	ENSMUSG00000048109		C230088J01Rik|mKIAA1438	RNA binding motif protein 15	protein-coding
Gpn3	chr5	122379986	122380036	30.7603	exon (NM_024216, exon 4 of 8)	7503	68080	Mm.266328	NM_024216	ENSMUSG00000029464		A930018B01Rik|Atpbd1c|D5Ertd708e	GPN-loop GTPase 3	protein-coding
Cnp	chr11	100571250	100571300	30.7603	intron (NM_028918, intron 11 of 11)	-3664	12799	Mm.15711	NM_009923	ENSMUSG00000006782		CNPase|Cnp-1|Cnp1	2',3'-cyclic nucleotide 3' phosphodiesterase	protein-coding
Timm44	chr8	4275899	4275949	30.7603	promoter-TSS (NM_011592)	-19	21856	Mm.195249	NM_011592	ENSMUSG00000002949		0710005E20Rik|D8Ertd118e|Mimt44|Tim44	translocase of inner mitochondrial membrane 44	protein-coding
Fbln2	chr6	91200938	91200988	30.7603	Intergenic	-11801	14115	Mm.249146	NM_007992	ENSMUSG00000064080		5730577E14Rik|FIBL-2	fibulin 2	protein-coding
Snhg3	chr4	132365892	132365942	30.7603	intron (NM_175306, intron 9 of 13)	-12231	399101	Mm.486919	NR_002904	ENSMUSG00000085241		Rnu17d|U17HG	small nucleolar RNA host gene 3	ncRNA
Shc1	chr3	89418493	89418543	30.7545	promoter-TSS (NM_011368)	-33	20416	Mm.86595	NM_011368	ENSMUSG00000042626		Shc|ShcA|p66|p66shc	src homology 2 domain-containing transforming protein C1	protein-coding
Mirlet7i	chr10	122913118	122913168	30.7545	intron (NM_176919, intron 8 of 8)	72581	387251		NR_029527	miRBase:MI0000138		Mirnlet7i|mmu-let-7i	microRNA let7i	ncRNA
Irf2bpl	chr12	86894570	86894620	30.7545	Intergenic	-9781	238330	Mm.248358	NM_145836	ENSMUSG00000034168		6430527G18Rik|Eap1	interferon regulatory factor 2 binding protein-like	protein-coding
Nup54	chr5	92435139	92435189	30.7545	promoter-TSS (NM_183392)	35	269113	Mm.275289	NM_183392	ENSMUSG00000034826		3110079L04Rik|54kDa	nucleoporin 54	protein-coding
Mrpl20	chr4	155803531	155803581	30.7545	promoter-TSS (NM_025570)	-62	66448	Mm.23825	NM_025570	ENSMUSG00000029066		2610008D01Rik|4930425I20Rik	mitochondrial ribosomal protein L20	protein-coding
Stox2	chr8	47242764	47242814	30.7545	intron (NM_175162, intron 1 of 4)	46613	71069	Mm.23973	NM_175162	ENSMUSG00000038143		4933409N07Rik|AI449080|AI835114|mKIAA1392	storkhead box 2	protein-coding
4933421I07Rik	chr7	42505732	42505782	30.5495	Intergenic (CpG)	-57677	71162	Mm.158598	NM_027702	ENSMUSG00000030463		-	RIKEN cDNA 4933421I07 gene	protein-coding
Tmem39b	chr4	129696789	129696839	30.5495	promoter-TSS (NM_199305)	24	230770	Mm.257157	NM_199305	ENSMUSG00000053730		6330509E05Rik|BC037095	transmembrane protein 39b	protein-coding
Esco2	chr14	65834044	65834094	30.4459	promoter-TSS (NM_028039)	-100	71988	Mm.249280	NM_028039	ENSMUSG00000022034		2410004I17Rik|D030072L07Rik	establishment of cohesion 1 homolog 2 (S. cerevisiae)	protein-coding
Micu2	chr14	57999277	57999327	30.1681	promoter-TSS (NM_028643)	-40	68514	Mm.26834	NM_028643	ENSMUSG00000021973		1110008L20Rik|4833427E09Rik|AU041871|Efha1|Smhs2	mitochondrial calcium uptake 2	protein-coding
Mtmr6	chr14	60265099	60265149	30.1681	promoter-TSS (NM_144843)	-81	219135	Mm.247007	NM_144843	ENSMUSG00000021987		4022440C11Rik|AI428804|AU041072	myotubularin related protein 6	protein-coding
Cap1	chr4	122886057	122886107	30.0693	promoter-TSS (NM_001301067)	-25	12331	Mm.8687	NM_007598	ENSMUSG00000028656		-	CAP, adenylate cyclase-associated protein 1 (yeast)	protein-coding
Foxo6	chr4	120249057	120249107	30.0693	Intergenic	38179	329934	Mm.277090	NM_194060	ENSMUSG00000052135		-	forkhead box O6	protein-coding
Dusp7	chr9	106384618	106384668	29.8051	Intergenic	16011	235584	Mm.275584	NM_153459	ENSMUSG00000053716		AU015694|Mkpx|Pyst2	dual specificity phosphatase 7	protein-coding
Creb3l1	chr2	92017130	92017180	29.8051	intron (NM_011957, intron 1 of 11)	7015	26427	Mm.10353	NM_011957	ENSMUSG00000027230		Oasis	cAMP responsive element binding protein 3-like 1	protein-coding
Alg3	chr16	20610693	20610743	29.8051	promoter-TSS (NM_025462)	31	208624	Mm.24950	NM_145939	ENSMUSG00000033809		D16Ertd36e	asparagine-linked glycosylation 3 (alpha-1,3-mannosyltransferase)	protein-coding
Elac2	chr11	64968666	64968716	29.8051	Intergenic	-10344	68626	Mm.157711	NM_023479	ENSMUSG00000020549		1110017O07Rik|D11Wsu80e|Hpc2	elaC homolog 2 (E. coli)	protein-coding
8430429K09Rik	chr11	3452360	3452410	29.6227	promoter-TSS (NR_028317)	-52	71523	Mm.72795	NM_027820	ENSMUSG00000034587		-	RIKEN cDNA 8430429K09 gene	ncRNA
Mir466p	chr18	65648376	65648426	29.6227	intron (NM_207255, intron 3 of 5)	-28786	100526497		NR_105742			mmu-mir-466p	microRNA 466p	ncRNA
Rab5c	chr11	100738359	100738409	29.6102	promoter-TSS (NM_024456)	-254	19345	Mm.29829	NM_024456	ENSMUSG00000019173		AI326010|Rabl	RAB5C, member RAS oncogene family	protein-coding
Surf6	chr2	26902999	26903049	29.6102	promoter-TSS (NM_009298)	-211	20935	Mm.245577	NM_009298	ENSMUSG00000036160		D2Wsu129e|Surf-6	surfeit gene 6	protein-coding
Tacr2	chr10	62294286	62294336	29.6102	intron (NM_001146100, intron 7 of 17)	41873	21337	Mm.8054	NM_009314	ENSMUSG00000020081		Nk2r|Skr|Tac2r	tachykinin receptor 2	protein-coding
Tomm7	chr5	23816810	23816860	29.6102	exon (NM_177323, exon 13 of 15)	27310	66169	Mm.291868	NM_025394	ENSMUSG00000028998		1110020J08Rik|AW047273|Tom7	translocase of outer mitochondrial membrane 7 homolog (yeast)	protein-coding
Lgi3	chr14	70528508	70528558	29.6102	Intergenic	-2288	213469	Mm.41708	NM_145219	ENSMUSG00000033595		AI841179|AW049851	leucine-rich repeat LGI family, member 3	protein-coding
Trafd1	chr5	121385613	121385663	29.4012	promoter-TSS (NM_001163470)	-23	231712	Mm.20488	NM_172275	ENSMUSG00000042726		1110008K06Rik|Fln29	TRAF type zinc finger domain containing 1	protein-coding
Mapt	chr11	104272535	104272585	29.3865	intron (NM_010838, intron 1 of 9)	41124	17762	Mm.1287	NM_010838	ENSMUSG00000018411		AI413597|AW045860|Mtapt|Tau	microtubule-associated protein tau	protein-coding
Mef2d	chr3	88138402	88138452	29.3865	Intergenic	-3968	17261	Mm.28184	NM_133665	ENSMUSG00000001419		C80750	myocyte enhancer factor 2D	protein-coding
Ercc4	chr16	13109795	13109845	29.3374	promoter-TSS (NM_015769)	84	50505	Mm.287837	NM_015769			AI606920|Xpf	excision repair cross-complementing rodent repair deficiency, complementation group 4	protein-coding
4930578M01Rik	chr15	98987116	98987166	29.3374	intron (NR_045991, intron 1 of 3)	1176	75951	Mm.441657	NR_045991	ENSMUSG00000097587		3010001K12Rik	RIKEN cDNA 4930578M01 gene	ncRNA
Zfp788	chr7	41599246	41599296	29.3374	Intergenic (CpG)	-34260	67607	Mm.384626	NM_023363	ENSMUSG00000074165		2810426N06Rik|AI256342|AI605193	zinc finger protein 788	protein-coding
Begain	chr12	109085762	109085812	29.3374	Intergenic	-17570	380785	Mm.342085	NM_001163175	ENSMUSG00000040867		BM948371|Gm897	brain-enriched guanylate kinase-associated	protein-coding
Grm2	chr9	106643250	106643300	29.1923	Intergenic	12834	108068	Mm.410822	NM_001160353	ENSMUSG00000023192		4930441L02Rik|Gprc1b|mGluR2|mGluR7	glutamate receptor, metabotropic 2	protein-coding
Xxylt1	chr16	31002250	31002300	29.1703	intron (NM_198626, intron 3 of 3)	79157	268880	Mm.286693	NM_198626	ENSMUSG00000047434		AI480653	xyloside xylosyltransferase 1	protein-coding
Sf3b6	chr12	4817494	4817544	29.1703	promoter-TSS (NM_025323)	-89	66055	Mm.102627	NM_025323	ENSMUSG00000037361		0610009D07Rik|6030419K15Rik|AV001342|Sf3b14	splicing factor 3B, subunit 6	protein-coding
Stat3	chr11	100939537	100939587	29.1703	promoter-TSS (NM_213660)	-51	20848	Mm.249934	NM_011486	ENSMUSG00000004040		1110034C02Rik|AW109958|Aprf	signal transducer and activator of transcription 3	protein-coding
C030018K13Rik	chr5	64503710	64503760	29.1684	Intergenic	26727	77382	Mm.366742	NR_045411			-	RIKEN cDNA C030018K13 gene	ncRNA
Schip1	chr3	68572340	68572390	29.1684	promoter-TSS (NM_013928)	-3	30953	Mm.331064	NM_013928	ENSMUSG00000027777		Nf2ip|Schip-1	schwannomin interacting protein 1	protein-coding
Pvt1	chr15	62079539	62079589	29.1684	intron (NR_003368, intron 1 of 8)	41577	19296	Mm.4608	NM_011222	ENSMUSG00000097039		Gt(pU21)84Imeg|Mis-1|Mlvi-1|Pvt-1	plasmacytoma variant translocation 1	ncRNA
Lpin1	chr12	16515418	16515468	29.1684	Intergenic	74327	14245	Mm.153625	NM_015763	ENSMUSG00000020593		4631420P06|Kiaa0188|Lipin1|fld|mKIAA0188	lipin 1	protein-coding
Pnmal1	chr7	16974207	16974257	29.1684	Intergenic	14437	71691	Mm.275673	NM_001007569	ENSMUSG00000041141		0710005I19Rik	PNMA-like 1	protein-coding
Lrp4	chr2	91470502	91470552	29.1684	intron (NM_001145857, intron 1 of 11)	12996	228357	Mm.275149	NM_172668	ENSMUSG00000027253		6430526J12Rik|D230026E03|Megf7|mdig	low density lipoprotein receptor-related protein 4	protein-coding
Mir1901	chr18	11954524	11954574	29.1684	Intergenic	-114111	100316686		NR_035447	miRBase:MI0008328		Mirn1901|mmu-mir-1901	microRNA 1901	ncRNA
Ptcd2	chr13	99344672	99344722	29.1684	promoter-TSS (NM_026873)	-19	68927	Mm.276502	NM_026873	ENSMUSG00000021650		1190005P08Rik	pentatricopeptide repeat domain 2	protein-coding
Pik3r1	chr13	101801451	101801501	29.1684	Intergenic	-33259	18708	Mm.259333	NM_001024955	ENSMUSG00000041417		PI3K|p50alpha|p55alpha|p85alpha	phosphatidylinositol 3-kinase, regulatory subunit, polypeptide 1 (p85 alpha)	protein-coding
Nans	chr4	46507426	46507476	29.1684	intron (NM_029077, intron 5 of 5) (CpG)	18122	94181	Mm.249349	NM_053179	ENSMUSG00000028334		4632418E04Rik|BB056474|Sas	N-acetylneuraminic acid synthase (sialic acid synthase)	protein-coding
Mir7211	chr10	94600014	94600064	29.1684	Intergenic (Lx4A|LINE|L1)	-13840	102466817		NR_106070	miRBase:MI0023706		mmu-mir-7211	microRNA mir-7211	ncRNA
Rab6b	chr9	103146950	103147000	29.1684	intron (NM_173781, intron 2 of 7)	34901	270192	Mm.490252	NM_173781	ENSMUSG00000032549		9630015C03|AI844641|C330006L04Rik|D9Bwg0185e	RAB6B, member RAS oncogene family	protein-coding
Dmrt1	chr19	25439954	25440004	29.1684	Intergenic	-65727	50796	Mm.391208	NM_015826	ENSMUSG00000024837		-	doublesex and mab-3 related transcription factor 1	protein-coding
Kat7	chr11	95309639	95309689	29.154	intron (NM_001195004, intron 1 of 13) (CpG)	582	217127	Mm.90213	NM_177619	ENSMUSG00000038909		Hbo1|Hboa|Myst2	K(lysine) acetyltransferase 7	protein-coding
Ilf2	chr3	90476145	90476195	29.0998	promoter-TSS (NM_026374)	-31	67781	Mm.227258	NM_026374	ENSMUSG00000001016		6230405A16Rik|TEG-267|Tex261|Tex267	interleukin enhancer binding factor 2	protein-coding
Phactr3	chr2	178241515	178241565	29.0834	intron (NM_001007154, intron 1 of 12)	48456	74189	Mm.44413	NM_028806	ENSMUSG00000027525		1500003N10Rik|4930415A02Rik|H17739|Scapin1|Scapinin|mKIAA4224	phosphatase and actin regulator 3	protein-coding
Fam49a	chr12	12323736	12323786	29.0834	intron (NM_001146119, intron 2 of 11)	61622	76820	Mm.440802	NM_029758	ENSMUSG00000020589		2410157M17Rik|9630047E15|D12Ertd553e	family with sequence similarity 49, member A	protein-coding
Gltscr1l	chr17	46853419	46853469	29.0472	Intergenic	-22031	210982	Mm.37642	NM_001100452	ENSMUSG00000036568		mKIAA0240	GLTSCR1-like	protein-coding
Gm14461	chr2	78189735	78189785	28.5785	intron (NR_108098, intron 6 of 6)	-47787	329436	Mm.235448	NM_177843			A830093M07|OTTMUSG00000016703	predicted gene 14461	protein-coding
Enoph1	chr5	100058928	100058978	28.5785	intron (NM_026421, intron 1 of 5)	18959	67870	Mm.11311	NM_026421	ENSMUSG00000029326		2310057D15Rik|BB183658|C81437	enolase-phosphatase 1	protein-coding
Dhx35	chr2	158794635	158794685	28.5785	promoter-TSS (NM_001291144)	-147	71715	Mm.315652	NM_145742	ENSMUSG00000027655		1200009D07Rik|Ddx35	DEAH (Asp-Glu-Ala-His) box polypeptide 35	protein-coding
Cstf3	chr2	104590297	104590347	28.3628	promoter-TSS (NM_001037326)	-162	228410	Mm.259876	NM_145529	ENSMUSG00000027176		4732468G05Rik|C79532|CstF-77	cleavage stimulation factor, 3' pre-RNA, subunit 3	protein-coding
Olig1	chr16	91305912	91305962	28.3628	Intergenic	36168	50914	Mm.39300	NM_016968	ENSMUSG00000046160		AI836478|AW494459|Bhlhb6|Olg-1|Oligo1|bHLHe21	oligodendrocyte transcription factor 1	protein-coding
Ubash3b	chr9	41157772	41157822	28.3628	promoter-TSS (NM_176860)	-303	72828	Mm.133615	NM_176860	ENSMUSG00000032020		2810457I06Rik|BB125008|TULA-2|p70	ubiquitin associated and SH3 domain containing, B	protein-coding
Map3k4	chr17	12268672	12268722	28.3628	intron (NM_011948, intron 3 of 26)	49963	26407	Mm.28587	NM_011948	ENSMUSG00000014426		D17Rp17|D17Rp17e|MAPKKK4|MEKK 4|MTK1|Mek4b|Mekk4|RP17|Rp17a|Tas|mKIAA0213	mitogen-activated protein kinase kinase kinase 4	protein-coding
Cntn2	chr1	132537937	132537987	28.3628	intron (NM_177129, intron 1 of 22)	4978	21367	Mm.260861	NM_011531	ENSMUSG00000053024		D130012K04Rik|TAG-1|Tax	contactin 2	protein-coding
Drg2	chr11	60454484	60454534	28.3628	promoter-TSS (NM_021354)	-108	13495	Mm.41803	NM_021354	ENSMUSG00000020537		AI255295|AI461605	developmentally regulated GTP binding protein 2	protein-coding
Aebp2	chr6	140593915	140593965	28.3628	3' UTR (NM_144920, exon 31 of 31)	-28723	11569	Mm.86453	NM_009637	ENSMUSG00000030232		AU023766|B230313N05Rik	AE binding protein 2	protein-coding
Zfat	chr15	68071597	68071647	28.3628	Intergenic	187234	380993	Mm.309526	NM_198644	ENSMUSG00000022335		Gm922|Zfat1|Zfp406	zinc finger and AT hook domain containing	protein-coding
Gadd45g	chr13	51846558	51846608	28.3628	promoter-TSS (NM_011817)	-92	23882	Mm.281298	NM_011817	ENSMUSG00000021453		AI327420|C86281|CR6|DDIT2|OIG37	growth arrest and DNA-damage-inducible 45 gamma	protein-coding
Maml3	chr3	52088621	52088671	28.3628	intron (NM_001004176, intron 1 of 4)	16360	433586	Mm.234972	NM_001004176	ENSMUSG00000061143		AV234550|BC049812|Mam-2|mKIAA1816	mastermind like 3 (Drosophila)	protein-coding
Chrna1	chr2	73572643	73572693	28.3628	intron (NM_007389, intron 4 of 8)	7670	11435	Mm.4583	NM_007389	ENSMUSG00000027107		AI385656|AI608266|Achr-1|Acra	cholinergic receptor, nicotinic, alpha polypeptide 1 (muscle)	protein-coding
Tatdn1	chr15	58918326	58918376	28.3628	intron (NM_175151, intron 6 of 11)	15379	69694	Mm.383230	NM_175151	ENSMUSG00000050891		2310079P03Rik|CDA11	TatD DNase domain containing 1	protein-coding
Lzic	chr4	149496716	149496766	28.3628	TTS (NM_026963)	11408	69151	Mm.464434	NM_026963	ENSMUSG00000028990		1810030J04Rik|AW047580	leucine zipper and CTNNBIP1 domain containing	protein-coding
Rptor	chr11	119602973	119603023	28.3628	promoter-TSS (NM_028898)	3	74370	Mm.209933	NM_028898	ENSMUSG00000025583		4932417H02Rik|Rap|Raptor|mKIAA1303	regulatory associated protein of MTOR, complex 1	protein-coding
Nsun6	chr2	15049308	15049358	28.3628	promoter-TSS (NM_028950)	-21	74455	Mm.478923	NM_028950	ENSMUSG00000026707		4933403D21Rik|4933414E04Rik|NOPD1	NOL1/NOP2/Sun domain family member 6	protein-coding
Pde8a	chr7	81198705	81198755	28.3628	Intergenic	-15074	18584	Mm.371577	NM_008803			AI551852|Pde8	phosphodiesterase 8A	protein-coding
Myh9	chr15	77810557	77810607	28.3628	intron (NM_022410, intron 2 of 40)	31593	17886	Mm.29677	NM_022410	ENSMUSG00000022443		Fltn|Myhn-1|Myhn1|NMHCIIA|NMMHC-A|NMMHC-IIA|TU72.6	myosin, heavy polypeptide 9, non-muscle	protein-coding
Cipc	chr12	86947318	86947368	28.3628	promoter-TSS (NM_001289432)	0	217732	Mm.22337	NM_173735	ENSMUSG00000034157		2310044G17Rik|AI842544|AI853744|Kiaa1737|mKIAA1737	CLOCK interacting protein, circadian	protein-coding
Slc1a3	chr15	8738338	8738388	28.3628	Intergenic	-27556	20512	Mm.204834	NM_148938	ENSMUSG00000005360		AI504299|B430115D02Rik|Eaat1|GLAST|GLAST-1|GLU-T|GluT-1|Gmt1|MGluT1	solute carrier family 1 (glial high affinity glutamate transporter), member 3	protein-coding
Rnf112	chr11	61418066	61418116	28.3628	Intergenic	35901	22671	Mm.89201	NM_009548	ENSMUSG00000010086		ZNF179|Zfp179|bfp	ring finger protein 112	protein-coding
Hexim1	chr11	103116161	103116211	28.3494	promoter-TSS (NM_138753)	-139	192231	Mm.8763	NM_138753	ENSMUSG00000048878		7330426E13Rik|CLP-1|Clp1|HIS1	hexamethylene bis-acetamide inducible 1	protein-coding
Tspan2	chr3	102691939	102691989	28.3215	Intergenic	-42806	70747	Mm.27469	NM_027533	ENSMUSG00000027858		6330415F13Rik|B230119D02Rik|tspan-2	tetraspanin 2	protein-coding
Mir6363	chr16	50717754	50717804	28.1908	Intergenic	-9353	102466634		NR_105782	miRBase:MI0021892		mmu-mir-6363	microRNA mir-6363	ncRNA
Mir7001	chr2	93426001	93426051	28.1908	intron (NM_007656, intron 6 of 9)	-4019	102465605		NR_105967			mmu-mir-7001	microRNA mir-7001	ncRNA
Sardh	chr2	27334958	27335008	28.1908	intron (NM_009500, intron 3 of 27)	-87680	192166	Mm.278467	NM_138665	ENSMUSG00000009614		-	sarcosine dehydrogenase	protein-coding
Rnf43	chr11	87657363	87657413	28.1908	3' UTR (NM_001045527, exon 6 of 6)	-5699	207742	Mm.440230	NM_172448	ENSMUSG00000034177		4732452J19Rik	ring finger protein 43	protein-coding
Agtrap	chr4	148088099	148088149	27.944	promoter-TSS (NM_009642)	-60	11610	Mm.46247	NM_009642	ENSMUSG00000029007		3300002E14Rik|AT1R|Atrap|D4Wsu124e	angiotensin II, type I receptor-associated protein	protein-coding
Cyth1	chr11	118211930	118211980	27.944	intron (NM_001112699, intron 1 of 12)	787	19157	Mm.86413	NM_011180	ENSMUSG00000017132		CLM1|CTH-1|CYTIP|Pscd1|mKIAA4240	cytohesin 1	protein-coding
Ift22	chr5	136908065	136908115	27.944	promoter-TSS (NM_026073)	-60	67286	Mm.41779	NM_026073	ENSMUSG00000007987		3110017O03Rik|AI835745|AI847427|Rabl5	intraflagellar transport 22	protein-coding
Pcdh9	chr14	93890874	93890924	27.944	promoter-TSS (NM_001271799)	-230	211712	Mm.37126	NM_001081377			-	protocadherin 9	protein-coding
Pxn	chr5	115509923	115509973	27.944	intron (NM_011223, intron 1 of 10)	3272	19303	Mm.18714	NM_011223	ENSMUSG00000029528		AW108311|AW123232|Pax	paxillin	protein-coding
Ctnnd1	chr2	84635064	84635114	27.944	intron (NM_007615, intron 1 of 19)	15421	12388	Mm.35738	NM_007615	ENSMUSG00000034101		AA409437|AU019353|Catns|Ctnnd|P120|mKIAA0384	catenin (cadherin associated protein), delta 1	protein-coding
1110004E09Rik	chr16	90934979	90935029	27.9219	promoter-TSS (NM_026502)	-155	68001	Mm.45374	NM_026502	ENSMUSG00000022972		-	RIKEN cDNA 1110004E09 gene	protein-coding
9330111N05Rik	chr13	81137007	81137057	27.8135	intron (NM_054053, intron 87 of 89)	172958	319983	Mm.343027	NR_015587	ENSMUSG00000097098		-	RIKEN cDNA 9330111N05 gene	ncRNA
1600002H07Rik	chr17	24220769	24220819	27.7698	promoter-TSS (NM_028056)	-25	72016	Mm.23881	NM_028056	ENSMUSG00000024118		-	RIKEN cDNA 1600002H07 gene	protein-coding
Esrrg	chr1	187684657	187684707	27.6573	intron (NM_001243792, intron 1 of 7)	75676	26381	Mm.89989	NM_011935	ENSMUSG00000026610		ERR3|Errg|NR3B3|mKIAA0832	estrogen-related receptor gamma	protein-coding
Cyp27a1	chr1	74713153	74713203	27.6573	promoter-TSS (NM_024264)	-396	104086	Mm.85083	NM_024264	ENSMUSG00000026170		1300013A03Rik|Cyp27	cytochrome P450, family 27, subfamily a, polypeptide 1	protein-coding
Efcab6	chr15	84072503	84072553	27.6573	Intergenic	-7179	77627	Mm.196288	NM_029946	ENSMUSG00000022441		4931407K02Rik|4932408N08Rik|bM150J22.2|mKIAA1672	EF-hand calcium binding domain 6	protein-coding
Klhl25	chr7	75848226	75848276	27.6573	promoter-TSS (NM_182782)	-87	207952	Mm.206223	NM_029652	ENSMUSG00000055652		2810402K13Rik|BC027373|Enc-1	kelch-like 25	protein-coding
Rab33b	chr3	51498830	51498880	27.6573	Intergenic	14889	19338	Mm.1664	NM_016858	ENSMUSG00000027739		-	RAB33B, member RAS oncogene family	protein-coding
Eif2d	chr1	131153187	131153237	27.6573	promoter-TSS (NM_010709)	5	16865	Mm.276294	NM_010709	ENSMUSG00000026427		D1Ertd5e|Lgtn	eukaryotic translation initiation factor 2D	protein-coding
Ddx54	chr5	120612931	120612981	27.6209	promoter-TSS (NM_133908)	-174	71990	Mm.24495	NM_028041	ENSMUSG00000029599		2410015A15Rik|AI414901|DP97	DEAD (Asp-Glu-Ala-Asp) box polypeptide 54	protein-coding
Pepd	chr7	34930030	34930080	27.5886	intron (NM_008820, intron 3 of 14)	17648	18624	Mm.69751	NM_008820	ENSMUSG00000063931		Pep-4|Pep4	peptidase D	protein-coding
Cd34	chr1	194808485	194808535	27.5886	intron (NM_008882, intron 29 of 31)	-130311	12490	Mm.29798	NM_133654	ENSMUSG00000016494		AU040960	CD34 antigen	protein-coding
Nr4a1	chr15	101271739	101271789	27.5886	exon (NM_010444, exon 3 of 7)	4918	15370	Mm.119	NM_010444	ENSMUSG00000023034		GFRP1|Gfrp|Hbr-1|Hbr1|Hmr|N10|NGFI-B|NGFIB|NP10|TIS1|TR3|nur77	nuclear receptor subfamily 4, group A, member 1	protein-coding
Gm4906	chrX	11655631	11655681	27.5886	Intergenic	327834	236663	Mm.473680	NM_001114529	ENSMUSG00000069038		EG236663	predicted gene 4906	protein-coding
Tmem132cos	chr5	127336123	127336173	27.5886	intron (NM_175432, intron 1 of 8)	-54525	67351	Mm.320172	NR_038127	ENSMUSG00000087104		1700085B03Rik	transmembrane protein 132C, opposite strand	ncRNA
Rab17	chr1	90975119	90975169	27.5886	Intergenic	-5524	19329	Mm.279780	NM_008998	ENSMUSG00000026304		AW413472	RAB17, member RAS oncogene family	protein-coding
Ndufv3	chr17	31541710	31541760	27.5886	Intergenic	21620	78330	Mm.28349	NM_030087	ENSMUSG00000024038		1500032D16Rik	NADH dehydrogenase (ubiquinone) flavoprotein 3	protein-coding
Cdh22	chr2	165187833	165187883	27.5886	intron (NM_174988, intron 1 of 11)	46879	104010	Mm.151819	NM_174988	ENSMUSG00000053166		-	cadherin 22	protein-coding
Mapt	chr11	104220424	104220474	27.5886	Intergenic (ERVL-E-int|LTR|ERVL)	-10987	17762	Mm.1287	NM_010838	ENSMUSG00000018411		AI413597|AW045860|Mtapt|Tau	microtubule-associated protein tau	protein-coding
Vav2	chr2	27352853	27352903	27.5886	intron (NM_009500, intron 2 of 27)	73947	22325	Mm.179011	NM_009500	ENSMUSG00000009621		2810040F13Rik|AI847175	vav 2 oncogene	protein-coding
Gm10445	chr6	84385739	84385789	27.5886	Intergenic	38074	100038556	Mm.387783	NR_046063			ENSMUSG00000072956	predicted gene 10445	ncRNA
Vamp3	chr4	151239438	151239488	27.5886	intron (NM_001081557, intron 6 of 23) (Charlie8|DNA|hAT-Charlie)	-181510	22319	Mm.273930	NM_009498	ENSMUSG00000028955		D130027G05Rik|VAMP-3|ceb	vesicle-associated membrane protein 3	protein-coding
Kcnj6	chr16	95117708	95117758	27.5057	Intergenic	-120037	16522	Mm.328720	NM_010606	ENSMUSG00000043301		BIR1|GIRK2|KATP2|KCNJ7|Kir3.2|weaver|wv	potassium inwardly-rectifying channel, subfamily J, member 6	protein-coding
Aars	chr8	111033755	111033805	27.3045	promoter-TSS (NM_146217)	-62	234734	Mm.24174	NM_146217			AI316495|C76919|sti	alanyl-tRNA synthetase	protein-coding
Cerk	chr15	86188426	86188476	27.2596	Intergenic	-2310	223753	Mm.222685	NM_145475	ENSMUSG00000035891		AI848610|D330016D08Rik|mKIAA1646	ceramide kinase	protein-coding
Aatk	chr11	120051286	120051336	27.1394	Intergenic	-4166	11302	Mm.6826	NM_007377	ENSMUSG00000025375		AATYK|aatyk1|mKIAA0641	apoptosis-associated tyrosine kinase	protein-coding
Mir6928	chr11	101034879	101034929	27.1394	intron (NM_001243051, intron 10 of 20)	4564	102466767		NR_105893			mmu-mir-6928	microRNA mir-6928	ncRNA
Prrc2b	chr2	32137935	32137985	27.1394	Intergenic (CpG)	-13188	227723	Mm.25504	NM_172661	ENSMUSG00000039262		5830434P21Rik|AI173903|Bat2l|Bat2l1|D430039P21|mKIAA0515	proline-rich coiled-coil 2B	protein-coding
Pdgfa	chr5	139051429	139051479	27.1394	intron (NM_001253890, intron 6 of 10)	-56501	18590	Mm.2675	NM_008808	ENSMUSG00000025856		-	platelet derived growth factor, alpha	protein-coding
Arhgef10	chr8	14907018	14907068	27.1394	Intergenic	-4620	234094	Mm.240298	NM_172751	ENSMUSG00000071176		6430549H08Rik|mKIAA0294	Rho guanine nucleotide exchange factor (GEF) 10	protein-coding
Mir3085	chr19	42317096	42317146	27.1394	intron (NM_145123, intron 5 of 14)	-36951	100526549		NR_037246	miRBase:MI0014048		mmu-mir-3085	microRNA 3085	ncRNA
Alkbh3	chr2	94010814	94010864	27.1394	promoter-TSS (NM_026944)	-109	69113	Mm.272498	NM_026944	ENSMUSG00000040174		1700108H04Rik|1810020C19Rik|Abh3|mABH3	alkB, alkylation repair homolog 3 (E. coli)	protein-coding
Adora1	chr1	134233501	134233551	27.1394	intron (NM_001291930, intron 1 of 1)	1330	11539	Mm.298908	NM_009629	ENSMUSG00000042429		A1-AR|A1AR|A1R|AA1R|AI848715|BB176431|Ri	adenosine A1 receptor	protein-coding
Tcf4	chr18	69536985	69537035	27.1394	intron (NM_001083967, intron 6 of 19)	191289	21413	Mm.4269	NM_013685	ENSMUSG00000053477		5730422P05Rik|ASP-I2|E2-2|E2.2|ITF-2|ITF-2b|ITF2|ME2|MITF-2A|MITF-2B|SEF-2|SEF2|SEF2-1|TFE|Tcf-4|bHLHb19	transcription factor 4	protein-coding
Denr	chr5	123907211	123907261	27.1095	promoter-TSS (NM_026603)	-39	68184	Mm.28549	NM_026603	ENSMUSG00000023106		1500003K04Rik	density-regulated protein	protein-coding
Sycp2	chr2	178307462	178307512	27.1095	intron (NM_001177790, intron 8 of 12)	100171	320558	Mm.70781	NM_177191	ENSMUSG00000060445		3830402K23Rik|4930518F03Rik	synaptonemal complex protein 2	protein-coding
Plxna2	chr1	194743099	194743149	26.9374	intron (NM_008882, intron 4 of 31)	123295	18845	Mm.2251	NM_008882	ENSMUSG00000026640		2810428A13Rik|AA589422|AW457381|OCT|PlexA2|Plxn2|mKIAA0463	plexin A2	protein-coding
Wscd1	chr11	71769905	71769955	26.9374	intron (NM_177618, intron 4 of 8)	19227	216881	Mm.48648	NM_177618	ENSMUSG00000020811		mKIAA0523	WSC domain containing 1	protein-coding
Stx6	chr1	155212691	155212741	26.9374	Intergenic	54013	58244	Mm.66264	NM_021433	ENSMUSG00000026470		2310039E05Rik|2410005I16Rik|AA437559|AI415714|AI845861	syntaxin 6	protein-coding
Scoc	chr8	83442625	83442675	26.9374	promoter-TSS (NM_019708)	12	56367	Mm.246911	NM_019708	ENSMUSG00000063253		0610011C06Rik|2810002J11Rik|AA415030|SCOCO	short coiled-coil protein	protein-coding
Dctn1	chr6	83185981	83186031	26.9374	intron (NM_001198866, intron 5 of 31)	6417	13191	Mm.6919	NM_007835	ENSMUSG00000031865		AL022633|Glued|p150|p150<glued>	dynactin 1	protein-coding
Trim3	chr7	105628722	105628772	26.9374	intron (NM_018880, intron 1 of 11)	4824	55992	Mm.29290	NM_018880	ENSMUSG00000036989		BERP1|HAC1|Rnf22	tripartite motif-containing 3	protein-coding
Mir6538	chr12	26387107	26387157	26.9374	intron (NM_080563, intron 2 of 8)	27878	102466676		NR_105856	miRBase:MI0022354		mmu-mir-6538	microRNA mir-6538	ncRNA
2900041M22Rik	chr11	117497985	117498035	26.9374	Intergenic	-113237	78403	Mm.212543	NR_015489			-	RIKEN cDNA 2900041M22 gene	ncRNA
Mnat1	chr12	73123672	73123722	26.9374	promoter-TSS (NM_008612)	-20	17420	Mm.246750	NM_008612	ENSMUSG00000021103		E130115E11Rik|MAT1|P36	menage a trois 1	protein-coding
Ces5a	chr8	93668607	93668657	26.9374	Intergenic	-132925	67935	Mm.65457	NM_001003951	ENSMUSG00000058019		1700081L16Rik|1700122C07Rik|BB081581|Ces7|Gm503|cauxin	carboxylesterase 5A	protein-coding
Aatk	chr11	120048258	120048308	26.9374	Intergenic	-1138	11302	Mm.6826	NM_007377	ENSMUSG00000025375		AATYK|aatyk1|mKIAA0641	apoptosis-associated tyrosine kinase	protein-coding
Chd2	chr7	73537960	73538010	26.8153	intron (NM_001081345, intron 2 of 38) (CpG)	3761	244059	Mm.34539	NM_001081345	ENSMUSG00000078671		2810013C04Rik|2810040A01Rik|5630401D06Rik|AI851092|BC029703|CHD-2	chromodomain helicase DNA binding protein 2	protein-coding
5430402O13Rik	chr6	50566573	50566623	26.8153	promoter-TSS (NM_007808)	-45	73183	Mm.430720	NR_015581	ENSMUSG00000085776		3110047M22Rik	RIKEN cDNA 5430402O13 gene	ncRNA
Mypop	chr7	18991084	18991134	26.8153	promoter-TSS (NM_145579)	-136	232934	Mm.440069	NM_145579	ENSMUSG00000048481		Myodysa|P42pop	Myb-related transcription factor, partner of profilin	protein-coding
Esyt1	chr10	128526101	128526151	26.8153	promoter-TSS (NM_011843)	-267	23943	Mm.66056	NM_011843	ENSMUSG00000025366		Fam62a|Mbc2|vp115	extended synaptotagmin-like protein 1	protein-coding
Zfp276	chr8	123257308	123257358	26.7688	intron (NM_020497, intron 4 of 10)	3138	57247	Mm.379084	NM_020497	ENSMUSG00000001065		AW048709|D8Ertd370e|D8Ertd377e|Znf276	zinc finger protein (C2H2 type) 276	protein-coding
Nenf	chr1	191254644	191254694	26.7688	Intergenic	63449	66208	Mm.46444	NM_025424	ENSMUSG00000037499		1110060M21Rik|SCIRP10|Spuf	neuron derived neurotrophic factor	protein-coding
Bmf	chr2	118549682	118549732	26.6128	promoter-TSS (NM_138313)	-29	171543	Mm.210125	NM_138313	ENSMUSG00000040093		AW260063|AW411872	BCL2 modifying factor	protein-coding
Mir7240	chr8	70798462	70798512	26.6121	TTS (NR_106099)	352	102466823		NR_106099	miRBase:MI0023735		mmu-mir-7240	microRNA mir-7240	ncRNA
LOC102634101	chr10	66921573	66921623	26.5658	Intergenic	-83477	102634101	Mm.445258	NR_110511			-	uncharacterized LOC102634101	ncRNA
Apc	chr18	34220887	34220937	26.5658	promoter-TSS (NM_007462)	-72	11789	Mm.384171	NM_007462	ENSMUSG00000005871		AI047805|AU020952|AW124434|CC1|Min|mAPC	adenomatosis polyposis coli	protein-coding
Med31	chr11	72226587	72226637	26.5658	Intergenic	-11020	67279	Mm.159496	NM_026068	ENSMUSG00000020801		3110004H13Rik|CGI-125|l11Jus15	mediator complex subunit 31	protein-coding
Cox5b	chr1	36691456	36691506	26.5104	promoter-TSS (NM_009942)	-6	12859	Mm.180182	NM_009942	ENSMUSG00000061518		-	cytochrome c oxidase subunit Vb	protein-coding
Rbm14	chr19	4811664	4811714	26.5104	promoter-TSS (NM_019869)	-55	56275	Mm.276338	NM_019869	ENSMUSG00000006456		1300007E16Rik|PSP2|Sytip|p16|p16K	RNA binding motif protein 14	protein-coding
Ypel5	chr17	72836350	72836400	26.4711	promoter-TSS (NM_027166)	-329	383295	Mm.277533	NM_027166	ENSMUSG00000039770		2310076K21Rik|CGI-127	yippee-like 5 (Drosophila)	protein-coding
9130023H24Rik	chr7	128238417	128238467	26.459	promoter-TSS (NM_177001)	-411	100043133	Mm.183647	NM_177001	ENSMUSG00000062944		GLI4	RIKEN cDNA 9130023H24 gene	protein-coding
Oser1	chr2	163419723	163419773	26.459	promoter-TSS (NM_025699)	-278	66680	Mm.25119	NM_025699	ENSMUSG00000035399		3230401D17Rik|AI256769|Perit1	oxidative stress responsive serine rich 1	protein-coding
Lamtor1	chr7	101905828	101905878	26.2761	promoter-TSS (NM_025605)	16	66508	Mm.30003	NM_025605	ENSMUSG00000030842		2400001E08Rik|Pdro|p18	late endosomal/lysosomal adaptor, MAPK and MTOR activator 1	protein-coding
Rab6a	chr7	100607462	100607512	26.2761	promoter-TSS (NM_024287)	-99	19346	Mm.28650	NM_024287	ENSMUSG00000030704		2610028L11Rik|AA419671|Rab6	RAB6A, member RAS oncogene family	protein-coding
Kdm6b	chr11	69418105	69418155	26.2761	Intergenic (CpG)	-4455	216850	Mm.261201	NM_001017426	ENSMUSG00000018476		1700064E03Rik|BC038313|Jmjd3|mKIAA0346	KDM1 lysine (K)-specific demethylase 6B	protein-coding
Mtss1	chr15	59054979	59055029	26.1337	intron (NM_001146180, intron 3 of 13)	27022	211401	Mm.215481	NM_144800	ENSMUSG00000022353		2310003N14Rik|BC024131|D130001D01Rik|Mim|mKIAA0429	metastasis suppressor 1	protein-coding
Mir6908	chr10	78452706	78452756	26.1337	intron (NM_172134, intron 2 of 10)	-7574	102466762		NR_105873			mmu-mir-6908	microRNA mir-6908	ncRNA
1700007F19Rik	chr3	58112713	58112763	26.1337	Intergenic	51069	67850	Mm.416968	NR_040538			-	RIKEN cDNA 1700007F19 gene	ncRNA
Coro2b	chr9	62508908	62508958	26.0225	intron (NM_175484, intron 1 of 11)	28111	235431	Mm.335229	NM_175484	ENSMUSG00000041729		CLIPINC|E130012P22Rik	coronin, actin binding protein, 2B	protein-coding
Stmn1	chr4	134473907	134473957	26.0225	TTS (NM_019641)	5612	16765	Mm.378957	NM_019641	ENSMUSG00000028832		19k|Lag|Lap18|Op18|P18|P19|Pig|Pp17|Pp18|Pp19|Pr22|Smn	stathmin 1	protein-coding
Mib2	chr4	155669207	155669257	26.0225	promoter-TSS (NM_145124)	22	76580	Mm.235738	NM_145124	ENSMUSG00000029060		2210008I11Rik|Zzank1|skd	mindbomb homolog 2 (Drosophila)	protein-coding
Pank1	chr19	34877997	34878047	26.0225	promoter-TSS (NM_023792)	-105	75735	Mm.24742	NM_023792	ENSMUSG00000033610		Pank|Pank1b	pantothenate kinase 1	protein-coding
Gramd2	chr9	59695718	59695768	26.0225	Intergenic	-12021	546134	Mm.297580	NM_001033498	ENSMUSG00000074259		BC064463	GRAM domain containing 2	protein-coding
Fam13c	chr10	70380201	70380251	26.0225	Intergenic	-60442	71721	Mm.477813	NM_024244	ENSMUSG00000043259		1200015N20Rik|C030038O19Rik|mKIAA1796	family with sequence similarity 13, member C	protein-coding
St14	chr9	31097787	31097837	26.0225	intron (NM_011176, intron 11 of 18)	33987	19143	Mm.243926	NM_011176	ENSMUSG00000031995		Epithin|MT-SP1|Prss14|Tmprss14|mCAP3|matriptase	suppression of tumorigenicity 14 (colon carcinoma)	protein-coding
Ccdc42b	chr5	120628102	120628152	26.0225	TTS (NM_001195094)	6108	546886	Mm.464847	NM_001195094	ENSMUSG00000094282		Gm5988	coiled-coil domain containing 42B	protein-coding
Wdr45b	chr11	121307341	121307391	26.0225	3' UTR (NM_001080932, exon 9 of 9)	47081	66840	Mm.103986	NM_025793	ENSMUSG00000025173		0610008N23Rik|AA408735|D16Bwg0193e|WIPI-3|Wdr45l	WD repeat domain 45B	protein-coding
Grik2	chr10	49790485	49790535	26.0225	Intergenic	-1756	14806	Mm.332838	NM_010349	ENSMUSG00000056073		AW124492|GluK2|Glur-6|Glur6|Glurbeta2	glutamate receptor, ionotropic, kainate 2 (beta 2)	protein-coding
Xbp1	chr11	5520835	5520885	26.0225	5' UTR (NM_013842, exon 1 of 5)	219	22433	Mm.469937	NM_013842	ENSMUSG00000020484		D11Ertd39e|TREB-5|TREB5|XBP-1	X-box binding protein 1	protein-coding
Ndst1	chr18	60696994	60697044	25.9303	intron (NM_008306, intron 9 of 13)	16370	15531	Mm.181862	NM_008306	ENSMUSG00000054008		1200015G06Rik|Hsst|NDST-1|b2b2230Clo	N-deacetylase/N-sulfotransferase (heparan glucosaminyl) 1	protein-coding
Mir204	chr19	22940598	22940648	25.9303	intron (NM_001035239, intron 21 of 24)	190018	387200		NR_029591			Mirn204|mmu-mir-204	microRNA 204	ncRNA
Azin1	chr15	38518391	38518441	25.9303	intron (NM_001102458, intron 1 of 12) (CpG)	850	54375	Mm.250214	NM_018745	ENSMUSG00000037458		1700085L02Rik|AI414949|Oazi|Oazin	antizyme inhibitor 1	protein-coding
Npat	chr9	53536874	53536924	25.9303	promoter-TSS (NM_007499)	-148	244879	Mm.116713	NM_001081152	ENSMUSG00000033054		6820401K01|AI427561|BB112559	nuclear protein in the AT region	protein-coding
Oip5	chr2	119618541	119618591	25.9303	promoter-TSS (NM_001042653)	-61	70645	Mm.246412	NM_001042653			5730547N13Rik|Lint-25|Ms18b	Opa interacting protein 5	protein-coding
Nudt18	chr14	70584402	70584452	25.9303	3' UTR (NM_194345, exon 17 of 17)	6580	213484	Mm.34191	NM_153136	ENSMUSG00000045211		BC036718	nudix (nucleoside diphosphate linked moiety X)-type motif 18	protein-coding
Fzr1	chr10	81378747	81378797	25.9303	promoter-TSS (NM_019757)	-402	56371	Mm.24202	NM_019757			AW108046|Cdh1|FZR|FZR2|Fyr|HCDH|HCDH1	fizzy/cell division cycle 20 related 1 (Drosophila)	protein-coding
Daxx	chr17	33909389	33909439	25.9303	promoter-TSS (NM_001199733)	-31	13163	Mm.271809	NM_007829	ENSMUSG00000002307		-	Fas death domain-associated protein	protein-coding
Dbndd2	chr2	164488071	164488121	25.9303	promoter-TSS (NM_001048229)	-15	52840	Mm.256927	NM_026797	ENSMUSG00000017734		1110017A21Rik|2900022J10Rik|AU041050|AW048677|D2Bwg0891e|Nkip|R74724	dysbindin (dystrobrevin binding protein 1) domain containing 2	protein-coding
Rap2a	chr14	120477728	120477778	25.7227	promoter-TSS (NM_029519)	-708	76108	Mm.261448	NM_029519	ENSMUSG00000051615		5830461H18Rik	RAS related protein 2a	protein-coding
Rffl	chr11	82845840	82845890	25.7123	5' UTR (NM_001164569, exon 2 of 8)	-16822	67338	Mm.341608	NM_026097	ENSMUSG00000020696		1700051E09Rik|4930516L10Rik|BG080975|Carp2	ring finger and FYVE like domain containing protein	protein-coding
C130060C02Rik	chr19	15997118	15997168	25.6512	intron (NR_045355, intron 2 of 2)	12068	100502653	Mm.149980	NR_045355	ENSMUSG00000097557		-	RIKEN cDNA C130060C02 gene	ncRNA
Sema3b	chr9	107612783	107612833	25.6512	Intergenic (CpG)	-3567	20347	Mm.4083	NM_009153	ENSMUSG00000057969		SemA|Semaa|sema5|semaV	sema domain, immunoglobulin domain (Ig), short basic domain, secreted, (semaphorin) 3B	protein-coding
4930404I05Rik	chr16	91011151	91011201	25.5232	promoter-TSS (NR_028368)	-73	67394	Mm.491293	NR_028368	ENSMUSG00000087354		-	RIKEN cDNA 4930404I05 gene	ncRNA
Mir1249	chr15	84943038	84943088	25.5232	TTS (NM_016714)	8560	100526461		NR_037206			mmu-mir-1249	microRNA 1249	ncRNA
Otud6b	chr4	14826629	14826679	25.5232	promoter-TSS (NM_152812)	-67	72201	Mm.387724	NM_152812	ENSMUSG00000040550		2600013N14Rik|AU015433	OTU domain containing 6B	protein-coding
Ccnd3	chr17	47545959	47546009	25.5232	intron (NM_001081636, intron 1 of 6)	40933	12445	Mm.27291	NM_007632	ENSMUSG00000034165		9230106B05Rik|AA682053|AL024085|AW146355|C78795	cyclin D3	protein-coding
Cep85	chr4	134187141	134187191	25.5232	promoter-TSS (NM_144527)	-81	70012	Mm.26542	NM_144527	ENSMUSG00000037443		2410030J07Rik|AI173272|AI173504|Ccdc21	centrosomal protein 85	protein-coding
Klrb1b	chr6	128845500	128845550	25.5232	Intergenic	-19210	80782	Mm.6180	NM_030599	ENSMUSG00000079298		Klrb1d|Ly55b|Ly55d|NKR-P1B|NKR-P1D|Nkrp1-b|Nkrp1d	killer cell lectin-like receptor subfamily B member 1B	protein-coding
9130227L01Rik	chr1	55874295	55874345	25.5232	Intergenic	-56921	329159	Mm.98697	NR_045837			-	RIKEN cDNA 9130227L01 gene	ncRNA
Rufy1	chr11	50441793	50441843	25.5232	Intergenic (MLT1J2|LTR|ERVL-MaLR)	-10707	216724	Mm.390400	NM_172557	ENSMUSG00000020375		3000002E04Rik|Rabip4|ZFYVE12	RUN and FYVE domain containing 1	protein-coding
Eif2b2	chr12	85219371	85219421	25.5232	promoter-TSS (NM_145445)	-117	217715	Mm.29041	NM_145445	ENSMUSG00000004788		AA409345|C85417|EIF-2Bbeta|EIF2B	eukaryotic translation initiation factor 2B, subunit 2 beta	protein-coding
Mir6364	chr2	166635692	166635742	25.5232	intron (NM_177782, intron 4 of 39)	-37001	102465188		NR_105783			mmu-mir-6364	microRNA mir-6364	ncRNA
Trim33	chr3	103401596	103401646	25.5232	intron (NR_106164, intron 2 of 4)	122328	94093	Mm.195036	NM_053170	ENSMUSG00000033014		8030451N04Rik|AI413936|Ecto|Tif1g	tripartite motif-containing 33	protein-coding
Mob4	chr1	55131052	55131102	25.5232	promoter-TSS (NM_025283)	-168	19070	Mm.291037	NM_025283	ENSMUSG00000025979		2610109B12Rik|Mobkl3|Phocn|Prei3	MOB family member 4, phocein	protein-coding
Lgmn	chr12	102419634	102419684	25.5232	intron (NM_011175, intron 2 of 13) (RLTR25B|LTR|ERVK)	20038	19141	Mm.17185	NM_011175	ENSMUSG00000021190		AEP|AI746452|AU022324|Prsc1	legumain	protein-coding
Cmtr2	chr8	110217751	110217801	25.5232	promoter-TSS (NM_146215)	-184	234728	Mm.275341	NM_146215	ENSMUSG00000046441		AU022703|C730036L12Rik|Ftsjd1|MTr2	cap methyltransferase 2	protein-coding
Mir365-2	chr11	79792871	79792921	25.5232	Intergenic	66496	723853		NR_029959	miRBase:MI0001645		Mirn365-2	microRNA 365-2	ncRNA
Dnajb8	chr6	88242787	88242837	25.5232	Intergenic	20544	56691	Mm.272871	NM_019964	ENSMUSG00000048206		1700016F14Rik|1700031F10Rik|AI326313|mDj6	DnaJ (Hsp40) homolog, subfamily B, member 8	protein-coding
Bpgm	chr6	34476218	34476268	25.3607	promoter-TSS (NM_007563)	-113	12183	Mm.282863	NM_007563	ENSMUSG00000038871		AI323730|AL022789|C86192	2,3-bisphosphoglycerate mutase	protein-coding
4930474N09Rik	chr12	99220508	99220558	25.3607	intron (NM_183186, intron 4 of 5)	-57725	67639	Mm.87374	NR_038130			-	RIKEN cDNA 4930474N09 gene	ncRNA
Rapgef3	chr15	97750836	97750886	25.3607	exon (NM_001177811, exon 19 of 27)	16805	223864	Mm.24028	NM_144850	ENSMUSG00000022469		2310016P22Rik|9330170P05Rik|Epac|Epac1	Rap guanine nucleotide exchange factor (GEF) 3	protein-coding
Scfd1	chr12	51377494	51377544	25.3607	promoter-TSS (NM_029825)	-61	76983	Mm.216511	NM_029825	ENSMUSG00000020952		3110021P21Rik|RA410|STXBP1L2	Sec1 family domain containing 1	protein-coding
Ypel3	chr7	126776900	126776950	25.3607	promoter-TSS (NM_026875)	-50	66090	Mm.27114	NM_025347	ENSMUSG00000042675		0610043B10Rik|1190001G19Rik|Suap	yippee-like 3 (Drosophila)	protein-coding
Spata24	chr18	35675567	35675617	25.2741	intron (NM_029669, intron 7 of 7)	-13406	71242	Mm.151498	NM_027733	ENSMUSG00000024352		2700012K08Rik|4930583E11Rik|5133400G04Rik|AU016220|TIPT|TIPT2	spermatogenesis associated 24	protein-coding
Ccdc130	chr8	84270405	84270455	25.2668	promoter-TSS (NM_001294281)	-28	67736	Mm.30095	NM_026350	ENSMUSG00000004994		4930527D15Rik|C77430	coiled-coil domain containing 130	protein-coding
Wdr77	chr3	105959327	105959377	25.2393	promoter-TSS (NM_027432)	-146	70465	Mm.5110	NM_027432	ENSMUSG00000000561		2610003I18Rik|2610312E17Rik|C79984|p44/MEP50	WD repeat domain 77	protein-coding
Tmem91	chr7	25676568	25676618	25.2008	Intergenic	-1427	320208	Mm.207484	NM_177102	ENSMUSG00000061702		A830041P22Rik|DSPC3	transmembrane protein 91	protein-coding
Ppfibp2	chr7	107592865	107592915	25.2008	Intergenic	-2161	19024	Mm.2817	NM_008905	ENSMUSG00000036528		Cclp1	PTPRF interacting protein, binding protein 2 (liprin beta 2)	protein-coding
Emp3	chr7	45923110	45923160	25.2008	Intergenic	-1709	13732	Mm.20829	NM_010129	ENSMUSG00000040212		H-4|H4|HNMP-1|MI-35|Ymp	epithelial membrane protein 3	protein-coding
Arl6ip5	chr6	97210727	97210777	25.1616	promoter-TSS (NM_022992)	-40	65106	Mm.291014	NM_022992	ENSMUSG00000035199		5930404D22Rik|AV001879|Aip-5|Gtrap3-18|addiscin	ADP-ribosylation factor-like 6 interacting protein 5	protein-coding
Esco1	chr18	10610300	10610350	25.1616	promoter-TSS (NM_001081222)	27	77805	Mm.210996	NM_144542	ENSMUSG00000024293		A930014I12Rik	establishment of cohesion 1 homolog 1 (S. cerevisiae)	protein-coding
Eif2b4	chr5	31193119	31193169	25.1436	promoter-TSS (NM_010122)	-5	13667	Mm.29394	NM_010122	ENSMUSG00000029145		Eif2b	eukaryotic translation initiation factor 2B, subunit 4 delta	protein-coding
Adamtsl2	chr2	27079201	27079251	25.1436	promoter-TSS (NM_029981)	-155	77794	Mm.330088	NM_029981	ENSMUSG00000036040		A930008K15Rik|tcp-1	ADAMTS-like 2	protein-coding
Rn45s	chr17	39844513	39844563	24.962	non-coding (NR_046233, exon 1 of 1)	1541	100861531		NR_046233			-	45S pre-ribosomal RNA	rRNA
Mkks	chr2	136891512	136891562	24.763	promoter-TSS (NM_001286983)	-131	59030	Mm.272570	NM_021527	ENSMUSG00000027274		1300013E18Rik|AI463362|AI957237|Bbs6	McKusick-Kaufman syndrome	protein-coding
Gm4262	chr16	11012654	11012704	24.7207	intron (NR_040518, intron 2 of 2)	3781	100043147	Mm.489001	NR_040518	ENSMUSG00000097056		-	predicted gene 4262	ncRNA
0610005C13Rik	chr7	45589258	45589308	24.7207	intron (NM_009737, intron 10 of 10)	-14107	71661	Mm.439894	NR_038165	ENSMUSG00000085214		AI182092	RIKEN cDNA 0610005C13 gene	ncRNA
Tmbim6	chr15	99392815	99392865	24.7207	promoter-TSS (NM_001171035)	-107	110213	Mm.16769	NM_026669	ENSMUSG00000023010		5031406P05Rik|Bi1|Tegt	transmembrane BAX inhibitor motif containing 6	protein-coding
Sft2d1	chr17	8311010	8311060	24.7207	promoter-TSS (NM_134114)	-68	106489	Mm.311080	NM_134114	ENSMUSG00000073468		5630401J11Rik|AA409698	SFT2 domain containing 1	protein-coding
Cdc45	chr16	18811743	18811793	24.7207	promoter-TSS (NR_028403)	-129	12544	Mm.1248	NM_009862	ENSMUSG00000000028		Cdc45l	cell division cycle 45	protein-coding
Sorl1	chr9	41951242	41951292	24.7207	Intergenic	173022	20660	Mm.121920	NM_011436			2900010L19Rik|AI596264|AW261561|LR11|SorLA|gp250|mSorLA	sortilin-related receptor, LDLR class A repeats-containing	protein-coding
Get4	chr5	139285670	139285720	24.7207	intron (NM_172723, intron 4 of 10)	32198	67604	Mm.270137	NM_026269	ENSMUSG00000025858		1110007L15Rik|AW412535|Cee	golgi to ER traffic protein 4 homolog (S. cerevisiae)	protein-coding
Wdr5	chr2	27540208	27540258	24.7207	Intergenic (CpG)	25086	140858	Mm.28265	NM_080848	ENSMUSG00000026917		2410008O07Rik|AA408785|AA960360|Big|Big-3	WD repeat domain 5	protein-coding
Phb	chr11	95632638	95632688	24.7207	Intergenic	-34294	18673	Mm.263862	NM_008831	ENSMUSG00000038845		Bap32	prohibitin	protein-coding
Pcx	chr19	4510470	4510520	24.7207	promoter-TSS (NM_001162946)	23	18563	Mm.1845	NM_008797	ENSMUSG00000024892		Pc|Pcb	pyruvate carboxylase	protein-coding
Olfm1	chr2	28225042	28225092	24.7207	intron (NM_001038613, intron 5 of 5)	19378	56177	Mm.43278	NM_019498	ENSMUSG00000026833		AMY|AW742568|Noe1|OlfA|Pancortin|Pancortin3	olfactomedin 1	protein-coding
Gm14005	chr2	128299185	128299235	24.7207	non-coding (NR_028589, exon 3 of 3)	130141	100043424	Mm.297222	NR_028589			OTTMUSG00000015351	predicted gene 14005	ncRNA
Padi2	chr4	140929942	140929992	24.7207	intron (NM_008812, intron 6 of 15)	23607	18600	Mm.2296	NM_008812	ENSMUSG00000028927		Pdi|Pdi2|mKIAA0994	peptidyl arginine deiminase, type II	protein-coding
Ncor2	chr5	125226317	125226367	24.7207	Intergenic	-47128	20602	Mm.278646	NM_011424	ENSMUSG00000029478		N-CoR|SMRT|SMRTe	nuclear receptor co-repressor 2	protein-coding
Tldc1	chr8	119791912	119791962	24.6331	Intergenic	-13521	74347	Mm.358759	NM_028883	ENSMUSG00000034105		4632415K11Rik|Kiaa1609	TBC/LysM associated domain containing 1	protein-coding
Opalin	chr19	41074283	41074333	24.6331	intron (NM_153520, intron 1 of 5)	2805	226115	Mm.54119	NM_153520			Tmem10|Tmp10	oligodendrocytic myelin paranodal and inner loop protein	protein-coding
Mtss1	chr15	59173889	59173939	24.6331	Intergenic	-91888	211401	Mm.215481	NM_144800	ENSMUSG00000022353		2310003N14Rik|BC024131|D130001D01Rik|Mim|mKIAA0429	metastasis suppressor 1	protein-coding
Ano6	chr15	95757278	95757328	24.6331	Intergenic	-33540	105722	Mm.38087	NM_175344	ENSMUSG00000064210		2900059G15Rik|AA407480|AW554778|F730003B03Rik|Tmem16f	anoctamin 6	protein-coding
Btbd16	chr7	130819857	130819907	24.6331	intron (NM_001081038, intron 12 of 15)	45813	330660	Mm.271550	NM_001081038	ENSMUSG00000040298		E330040A16Rik	BTB (POZ) domain containing 16	protein-coding
Thsd4	chr9	60317851	60317901	24.6331	intron (NM_001040426, intron 6 of 17) (IAPLTR1_Mm|LTR|ERVK)	-176656	207596	Mm.28791	NM_172444	ENSMUSG00000032289		ADAMTSL-6|ADAMTSL6|AI585901|Adamtsl4|B230114P05Rik	thrombospondin, type I, domain containing 4	protein-coding
Acap3	chr4	155901331	155901381	24.4811	intron (NM_207223, intron 10 of 23)	9481	140500	Mm.219591	NM_207223	ENSMUSG00000029033		Centb5|Kiaa1716-hp|mKIAA1716	ArfGAP with coiled-coil, ankyrin repeat and PH domains 3	protein-coding
Ccrn4l	chr3	51157131	51157181	24.4811	Intergenic	-67291	12457	Mm.86541	NM_009834	ENSMUSG00000023087		AU043840|Ccr4|nocturnin	CCR4 carbon catabolite repression 4-like (S. cerevisiae)	protein-coding
Rtn4rl1	chr11	75260463	75260513	24.4811	intron (NM_177708, intron 1 of 1)	66495	237847	Mm.82661	NM_177708	ENSMUSG00000045287		Ngr3|Ngrh2|Ngrl2	reticulon 4 receptor-like 1	protein-coding
3110062M04Rik	chr6	34874704	34874754	24.4811	3' UTR (NM_197986, exon 2 of 2)	3336	78412	Mm.248440	NM_199145	ENSMUSG00000046806		AL023049|Mri	RIKEN cDNA 3110062M04 gene	protein-coding
Capn5	chr7	98185380	98185430	24.4811	TTS (NR_045972)	-7131	12337	Mm.326847	NM_007602	ENSMUSG00000035547		nCL-3	calpain 5	protein-coding
Mogat2	chr7	99217849	99217899	24.4811	Intergenic	20737	233549	Mm.208030	NM_177448	ENSMUSG00000052396		DGAT2L5|MGAT2|Mgat1l	monoacylglycerol O-acyltransferase 2	protein-coding
Zfp324	chr7	12949523	12949573	24.4811	Intergenic	-16316	243834	Mm.133086	NM_178732	ENSMUSG00000004500		A930002M05|D430030K24Rik|ZF5128	zinc finger protein 324	protein-coding
Lsm14b	chr2	180024833	180024883	24.4811	promoter-TSS (NM_177727)	-129	241846	Mm.21577	NM_177727	ENSMUSG00000039108		9430078B04|BC040823	LSM14 homolog B (SCD6, S. cerevisiae)	protein-coding
Gpr17	chr18	31957742	31957792	24.4811	intron (NM_144862, intron 9 of 9)	-8131	574402	Mm.391108	NM_001025381	ENSMUSG00000052229		AI853548	G protein-coupled receptor 17	protein-coding
Fign	chr2	64098002	64098052	24.4811	promoter-TSS (NM_021716)	11	60344	Mm.130769	NM_021716	ENSMUSG00000075324		fi|fidget	fidgetin	protein-coding
Gng13	chr17	25656940	25656990	24.4811	intron (NR_045520, intron 8 of 8)	-60207	64337	Mm.171123	NM_022422	ENSMUSG00000025739		1500031D04Rik|AB030194|Ggamma13	guanine nucleotide binding protein (G protein), gamma 13	protein-coding
St3gal3	chr4	118058254	118058304	24.4811	intron (NM_009176, intron 2 of 11)	76667	20441	Mm.251002	NM_009176	ENSMUSG00000028538		ST3GalIII|ST3N|Siat3|Siat6	ST3 beta-galactoside alpha-2,3-sialyltransferase 3	protein-coding
Arhgef1	chr7	24919873	24919923	24.4811	intron (NM_001130150, intron 16 of 30)	15552	16801	Mm.3181	NM_008488	ENSMUSG00000040940		Lbcl2|Lsc	Rho guanine nucleotide exchange factor (GEF) 1	protein-coding
Trmt2a	chr16	18248951	18249001	24.4811	promoter-TSS (NM_001080999)	93	15547	Mm.271798	NM_008307	ENSMUSG00000022721		Htf9c	TRM2 tRNA methyltransferase 2A	protein-coding
Nav3	chr10	109684711	109684761	24.4811	intron (NM_001081035, intron 38 of 38)	315483	260315	Mm.225050	NM_177797	ENSMUSG00000020181		4732483H20Rik|9630020C08Rik|POMFIL1|Pomfil1p|mKIAA0938|unc53H3	neuron navigator 3	protein-coding
Arid3a	chr10	79932927	79932977	24.4811	intron (NM_001288625, intron 3 of 8)	5611	13496	Mm.301282	NM_007880	ENSMUSG00000019564		Bright|Dri1|Dril1	AT rich interactive domain 3A (BRIGHT-like)	protein-coding
2310043O21Rik	chr15	38585780	38585830	24.4065	intron (NR_045757, intron 2 of 2) (L2b|LINE|L2)	9129	69679	Mm.416890	NR_045757			-	RIKEN cDNA 2310043O21 gene	ncRNA
Kpna3	chr14	61440049	61440099	24.4065	promoter-TSS (NM_008466)	-127	16648	Mm.25548	NM_008466	ENSMUSG00000021929		IPOA4	karyopherin (importin) alpha 3	protein-coding
E130317F20Rik	chr10	79858532	79858582	24.3898	intron (NM_001283013, intron 2 of 12)	-3586	414101	Mm.401339	NR_029447			-	RIKEN cDNA E130317F20 gene	ncRNA
Cdk18	chr1	132125960	132126010	24.3118	intron (NM_008795, intron 1 of 15)	13700	18557	Mm.28130	NM_008795	ENSMUSG00000026437		AA682070|Ctk18|Pctk3	cyclin-dependent kinase 18	protein-coding
Pik3r3	chr4	116221145	116221195	24.253	promoter-TSS (NM_181585)	-744	18710	Mm.253819	NM_181585	ENSMUSG00000028698		AA414954|p55pik	phosphatidylinositol 3 kinase, regulatory subunit, polypeptide 3 (p55)	protein-coding
Mapk14	chr17	28691321	28691371	24.253	promoter-TSS (NM_001168514)	4	26416	Mm.311337	NM_011951	ENSMUSG00000053436		CSBP2|Crk1|Csbp1|Mxi2|PRKM14|PRKM15|p38|p38-alpha|p38MAPK|p38a|p38alpha	mitogen-activated protein kinase 14	protein-coding
5430421F17Rik	chr8	25358773	25358823	24.207	Intergenic	-52528	74489	Mm.256468	NR_040352			-	RIKEN cDNA 5430421F17 gene	ncRNA
Zfp536	chr7	37704601	37704651	24.207	intron (NM_172385, intron 2 of 5)	65126	243937	Mm.322505	NM_172385	ENSMUSG00000043456		9630010P11Rik|Znf536|mKIAA0390	zinc finger protein 536	protein-coding
E030019B06Rik	chr7	139616027	139616077	24.207	intron (NM_001243018, intron 1 of 14)	277	212124	Mm.425507	NM_001243018	ENSMUSG00000070357		Gm170	RIKEN cDNA E030019B06 gene	protein-coding
Garnl3	chr2	33072526	33072576	24.1828	intron (NM_178888, intron 2 of 28)	14653	99326	Mm.41290	NM_178888	ENSMUSG00000038860		AW120551	GTPase activating RANGAP domain-like 3	protein-coding
Ints3	chr3	90446428	90446478	24.1242	Intergenic	-12817	229543	Mm.268564	NM_145540	ENSMUSG00000027933		C77668	integrator complex subunit 3	protein-coding
Utp14a	chrX	48256795	48256845	24.1242	promoter-TSS (NM_028276)	-114	72554	Mm.336045	NM_028276	ENSMUSG00000063785		2700066J21Rik|JsdX|NY-CO-16|SDCCAG16|T25628|mKIAA0266	UTP14, U3 small nucleolar ribonucleoprotein, homolog A (yeast)	protein-coding
1700016C15Rik	chr1	177700772	177700822	24.1242	Intergenic	-29017	69428	Mm.84467	NM_027077	ENSMUSG00000015962		-	RIKEN cDNA 1700016C15 gene	protein-coding
A530016L24Rik	chr12	112473894	112473944	24.1242	Intergenic	-15529	319942	Mm.185209	NM_177039	ENSMUSG00000043122		Nrac	RIKEN cDNA A530016L24 gene	protein-coding
Dopey2	chr16	93717366	93717416	24.1242	intron (NM_027293, intron 2 of 36) (ID4_|SINE|ID)	5484	70028	Mm.23230	NM_026700	ENSMUSG00000022946		0610038M01Rik|2610510B01Rik|AI503246|C21orf5|mKIAA0933	dopey family member 2	protein-coding
Fam214b	chr4	43039316	43039366	24.1242	intron (NR_045567, intron 1 of 7)	960	230088	Mm.260162	NM_172691	ENSMUSG00000036002		B230312A22Rik	family with sequence similarity 214, member B	protein-coding
Mir6959	chr15	89310367	89310417	24.1242	intron (NM_001170561, intron 1 of 40)	-4660	102465981		NR_105924			mmu-mir-6959	microRNA mir-6959	ncRNA
Dtnb	chr12	3662769	3662819	24.1242	intron (NM_001162465, intron 8 of 17)	89753	13528	Mm.286202	NM_007886	ENSMUSG00000071454		-	dystrobrevin, beta	protein-coding
Ece1	chr4	137896757	137896807	24.1242	intron (NM_199307, intron 1 of 19)	34545	230857	Mm.401062	NM_199307	ENSMUSG00000057530		AW322500|ECE-1|ECE-1a|ECE-1b|ECE-1d	endothelin converting enzyme 1	protein-coding
Spdef	chr17	27759993	27760043	24.1242	intron (NM_001271511, intron 3 of 3)	-31067	30051	Mm.26768	NM_013891	ENSMUSG00000024215		PDEF|Pse	SAM pointed domain containing ets transcription factor	protein-coding
Emc3	chr6	113531596	113531646	24.1242	promoter-TSS (NM_001033244)	17	66087	Mm.275989	NM_175101	ENSMUSG00000030286		0610039A15Rik|AI225901|AW260416|Pob|Tmem111	ER membrane protein complex subunit 3	protein-coding
Clic4	chr4	135298384	135298434	24.1242	Intergenic	-25649	29876	Mm.257765	NM_013885	ENSMUSG00000037242		D0Jmb3|TU-74|mc3s5|mtCLIC	chloride intracellular channel 4 (mitochondrial)	protein-coding
Popdc2	chr16	38392347	38392397	24.1242	Intergenic	30162	64082	Mm.390856	NM_022318	ENSMUSG00000022803		AV006127|Pop2	popeye domain containing 2	protein-coding
Gopc	chr10	52382226	52382276	24.1242	promoter-TSS (NM_053187)	-127	94221	Mm.390258	NM_053187	ENSMUSG00000019861		2210402P09Rik|AI844555|CAL|FIG|GOPC1|PIST	golgi associated PDZ and coiled-coil motif containing	protein-coding
Tnrc6b	chr15	80862230	80862280	24.1242	intron (NM_177124, intron 2 of 21)	63645	213988	Mm.131328	NM_144812	ENSMUSG00000047888		2700090M07Rik|A730065C02Rik|AI848765|D230019K20Rik	trinucleotide repeat containing 6b	protein-coding
Wfs1	chr5	36989129	36989179	24.1242	promoter-TSS (NM_011716)	-172	22393	Mm.20916	NM_011716	ENSMUSG00000039474		AI481085|wolframin	Wolfram syndrome 1 homolog (human)	protein-coding
Mrpl55	chr11	59202462	59202512	24.1242	promoter-TSS (NR_037964)	-30	67212	Mm.282694	NM_026035	ENSMUSG00000036860		2810038N09Rik	mitochondrial ribosomal protein L55	protein-coding
Derl2	chr11	71019301	71019351	24.1242	promoter-TSS (NM_001291148)	-23	116891	Mm.28131	NM_033562	ENSMUSG00000018442		CGI-101|Derlin-2|F-lana|Flana	Der1-like domain family, member 2	protein-coding
Zc3h10	chr10	128547754	128547804	24.1242	promoter-TSS (NM_134003)	-35	103284	Mm.68289	NM_134003			AI790326	zinc finger CCCH type containing 10	protein-coding
Mir1931	chr10	93194867	93194917	24.1242	intron (NM_146239, intron 1 of 16)	32107	100316689		NR_035452			mmu-mir-1931	microRNA 1931	ncRNA
Zdhhc14	chr17	5491390	5491440	24.1242	Intergenic	-1185	224454	Mm.487663	NM_146073	ENSMUSG00000034265		B530001K09Rik|New1cp	zinc finger, DHHC domain containing 14	protein-coding
Lsm4	chr8	70673239	70673289	24.0534	promoter-TSS (NM_015816)	33	50783	Mm.248188	NM_015816	ENSMUSG00000031848		-	LSM4 homolog, U6 small nuclear RNA associated (S. cerevisiae)	protein-coding
Slc25a10	chr11	120491494	120491544	24.0504	promoter-TSS (NM_013770)	-318	27376	Mm.3991	NM_013770			Dic	solute carrier family 25 (mitochondrial carrier, dicarboxylate transporter), member 10	protein-coding
Pdcl	chr2	37359227	37359277	23.9804	promoter-TSS (NM_026176)	80	67466	Mm.30709	NM_026176	ENSMUSG00000009030		1200011E13Rik|AW108059|PhLP1	phosducin-like	protein-coding
Asb6	chr2	30823570	30823620	23.9725	TTS (NM_170592)	4705	72323	Mm.27656	NM_133346			2510004M11Rik|AA409356	ankyrin repeat and SOCS box-containing 6	protein-coding
Actr2	chr11	20112911	20112961	23.9725	promoter-TSS (NM_146243)	15	66713	Mm.259045	NM_146243	ENSMUSG00000020152		4921510D23Rik|AA409782|Arp2|D6Ertd746e	ARP2 actin-related protein 2	protein-coding
Rhoj	chr12	75308253	75308303	23.9688	promoter-TSS (NM_023275)	-35	80837	Mm.27467	NM_023275	ENSMUSG00000046768		1110005O19Rik|AW210585|Arhj|TC10L|TCL	ras homolog gene family, member J	protein-coding
Rpl30	chr15	34443258	34443308	23.9688	promoter-TSS (NR_028101)	-7	19946	Mm.358632	NM_009083	ENSMUSG00000058600		-	ribosomal protein L30	protein-coding
Urm1	chr2	29831276	29831326	23.9688	intron (NM_026615, intron 1 of 4)	3912	68205	Mm.20273	NM_026615	ENSMUSG00000069020		2900073H19Rik	ubiquitin related modifier 1 homolog (S. cerevisiae)	protein-coding
Churc1	chr12	76765489	76765539	23.9688	promoter-TSS (NM_206534)	-59	211151	Mm.80970	NM_206534	ENSMUSG00000090258		1700030P15Rik|My015|chch	churchill domain containing 1	protein-coding
Med27	chr2	29346790	29346840	23.9688	promoter-TSS (NM_026896)	5	68975	Mm.330109	NM_026896	ENSMUSG00000026799		1500015J03Rik|2310042P07Rik|AA682045|Crsp8|D2Ertd434e	mediator complex subunit 27	protein-coding
Zfpm1	chr8	122225617	122225667	23.9688	Intergenic	-56499	22761	Mm.3105	NM_009569	ENSMUSG00000049577		FOG|Fog1	zinc finger protein, multitype 1	protein-coding
Celsr2	chr3	108401939	108401989	23.9688	exon (NM_001004177, exon 9 of 34)	13530	53883	Mm.39728	NM_017392	ENSMUSG00000068740		EGFL2|Flamingo1|flamingo|mKIAA0279|mfmi1	cadherin, EGF LAG seven-pass G-type receptor 2 (flamingo homolog, Drosophila)	protein-coding
Chd8	chr14	52257807	52257857	23.8862	Intergenic (CpG)	-20260	67772	Mm.289934	NM_201637	ENSMUSG00000053754		5830451P18Rik|AU015341|Duplin|HELSNF1|mKIAA1564	chromodomain helicase DNA binding protein 8	protein-coding
Sspn	chr6	146115162	146115212	23.8515	intron (NM_019923, intron 55 of 56)	181040	16651	Mm.49689	NM_010656	ENSMUSG00000030255		Krag	sarcospan	protein-coding
Fscn1	chr5	142974773	142974823	23.8515	Intergenic	14443	14086	Mm.289707	NM_007984	ENSMUSG00000029581		AI663989|Fan1|fascin-1	fascin homolog 1, actin bundling protein (Strongylocentrotus purpuratus)	protein-coding
Gdpd1	chr11	87063610	87063660	23.8515	intron (NM_025638, intron 2 of 9)	10502	66569	Mm.281887	NM_025638	ENSMUSG00000061666		2610020H15Rik	glycerophosphodiester phosphodiesterase domain containing 1	protein-coding
Tbl3	chr17	24707684	24707734	23.8515	promoter-TSS (NM_145396)	-56	213773	Mm.100353	NM_145396			9430070M15Rik	transducin (beta)-like 3	protein-coding
Hif3a	chr7	17058537	17058587	23.8301	intron (NM_001162950, intron 1 of 14)	-1883	53417	Mm.135110	NM_016868	ENSMUSG00000004328		Ipas|MOP7|NEPAS|bHLHe17	hypoxia inducible factor 3, alpha subunit	protein-coding
Hspa14	chr2	3512817	3512867	23.8174	promoter-TSS (NM_015765)	-28	50497	Mm.89341	NM_015765	ENSMUSG00000051396		70kDa|HSP70L1|Hsp70-4|NST-1|hsr.1	heat shock protein 14	protein-coding
Ick	chr9	78113256	78113306	23.6998	promoter-TSS (NM_019987)	43	56542	Mm.288719	NM_019987	ENSMUSG00000009828		2210420N10Rik|AI848300|Mrk	intestinal cell kinase	protein-coding
Arid5a	chr1	36309668	36309718	23.5514	intron (NM_001290727, intron 1 of 5)	1960	214855	Mm.34316	NM_145996	ENSMUSG00000037447		D430024K22Rik|Mrf1	AT rich interactive domain 5A (MRF1-like)	protein-coding
Gstm7	chr3	107931802	107931852	23.5478	promoter-TSS (NM_026672)	-82	68312	Mm.458189	NM_026672	ENSMUSG00000004035		0610005A07Rik|AI894236|Cd203c	glutathione S-transferase, mu 7	protein-coding
Exosc5	chr7	25659042	25659092	23.5478	promoter-TSS (NM_138586)	-86	27998	Mm.27853	NM_138586	ENSMUSG00000061286		D7Wsu180e	exosome component 5	protein-coding
Add3	chr19	53142481	53142531	23.5478	promoter-TSS (NM_001277100)	-250	27360	Mm.426080	NM_013758	ENSMUSG00000025026		AI463285|R75380	adducin 3 (gamma)	protein-coding
Rab40c	chr17	25920069	25920119	23.5478	promoter-TSS (NM_139154)	-380	224624	Mm.328872	NM_139154	ENSMUSG00000025730		RAR3	Rab40C, member RAS oncogene family	protein-coding
Rcan1	chr16	92466441	92466491	23.5478	promoter-TSS (NM_001081549)	-297	54720	Mm.265744	NM_019466	ENSMUSG00000022951		Adapt78|CALP1L|CSP1|DSC1|Dscr1|MCIP1|RCN1	regulator of calcineurin 1	protein-coding
AI464131	chr4	41503208	41503258	23.54	promoter-TSS (NM_001085515)	-158	329828	Mm.27054	NM_001085515	ENSMUSG00000046312		AA408153|AI604836|Gm762|Kiaa1161|NET37	expressed sequence AI464131	protein-coding
Nop56	chr2	130274348	130274398	23.54	promoter-TSS (NM_024193)	-39	67134	Mm.29363	NM_024193	ENSMUSG00000027405		2310044F10Rik|Nol5a	NOP56 ribonucleoprotein	protein-coding
Sil1	chr18	35498896	35498946	23.54	promoter-TSS (NM_030749)	4	81500	Mm.291482	NM_030749	ENSMUSG00000024357		1810057E01Rik|AI042831|wz	endoplasmic reticulum chaperone SIL1 homolog (S. cerevisiae)	protein-coding
Slc25a17	chr15	81360858	81360908	23.54	promoter-TSS (NM_011399)	-118	20524	Mm.222536	NM_011399	ENSMUSG00000022404		34kDa|47kDa|PMP34|Pmp47	solute carrier family 25 (mitochondrial carrier, peroxisomal membrane protein), member 17	protein-coding
Enpp5	chr17	44030921	44030971	23.54	intron (NM_001286653, intron 4 of 4)	-47900	83965	Mm.30145	NM_032003	ENSMUSG00000023960		AW061004|D17Abb1e|E-NPP 5|mKIAA4152	ectonucleotide pyrophosphatase/phosphodiesterase 5	protein-coding
Htra1	chr7	130923516	130923566	23.54	Intergenic	-12662	56213	Mm.30156	NM_019564	ENSMUSG00000006205		AI429470|HTRA|L56|Prss11|RSPP11	HtrA serine peptidase 1	protein-coding
6330410L21Rik	chr3	129650166	129650216	23.54	Intergenic	-103567	319224	Mm.477035	NR_040589			-	RIKEN cDNA 6330410L21 gene	ncRNA
Mir8118	chr4	33524677	33524727	23.54	Intergenic	86621	102465904		NR_106198			mmu-mir-8118	microRNA mir-8118	ncRNA
Papd7	chr13	69482935	69482985	23.54	Intergenic (RSINE1|SINE|B4)	50904	210106	Mm.315959	NM_198600	ENSMUSG00000034575		LAK-1|POLK|Pols|TRF4|TRF4-1	PAP associated domain containing 7	protein-coding
Per1	chr11	69095103	69095153	23.54	Intergenic	-3828	18626	Mm.7373	NM_011065	ENSMUSG00000020893		Per|m-rigui|mPer1	period circadian clock 1	protein-coding
Edn2	chr4	120190094	120190144	23.54	Intergenic	28695	13615	Mm.284855	NM_007902	ENSMUSG00000028635		VIC	endothelin 2	protein-coding
Idnk	chr13	58158766	58158816	23.54	intron (NM_001048060, intron 1 of 3) (B3|SINE|B2)	1142	75731	Mm.293919	NM_198004	ENSMUSG00000050002		5133401N09Rik	idnK gluconokinase homolog (E. coli)	protein-coding
Aff1	chr5	103789925	103789975	23.54	intron (NM_133919, intron 3 of 19)	35377	17355	Mm.6949	NM_133919	ENSMUSG00000029313		9630032B01Rik|AW319193|Af4|Mllt2h|Rob	AF4/FMR2 family, member 1	protein-coding
Tmem150cos	chr5	100110100	100110150	23.54	intron (NM_182841, intron 1 of 7)	32163	76003	Mm.447060	NR_045993	ENSMUSG00000086259		5830403M04Rik	transmembrane protein 150C, opposite strand	ncRNA
Klf13	chr7	63986881	63986931	23.2557	Intergenic	-47991	50794	Mm.240473	NM_021366	ENSMUSG00000052040		0610043C13Rik|9430029L20Rik|Bteb3|FKLF-2|FKLF2|NSLP1|RFLAT-1|RFLAT1	Kruppel-like factor 13	protein-coding
Hmbox1	chr14	64949856	64949906	23.2557	promoter-TSS (NM_001253731)	-34	219150	Mm.344074	NM_177338	ENSMUSG00000021972		AI451877|AI604847|F830020C16Rik	homeobox containing 1	protein-coding
Txlng	chrX	162829422	162829472	23.1469	promoter-TSS (NM_178935)	7	353170	Mm.270186	NM_178935	ENSMUSG00000038344		4932441K18Rik|Fiat|Lrp	taxilin gamma	protein-coding
1190005I06Rik	chr8	120627509	120627559	23.1469	intron (NM_197988, intron 2 of 3)	6848	68918	Mm.473736	NM_197988	ENSMUSG00000043687		-	RIKEN cDNA 1190005I06 gene	protein-coding
Soga1	chr2	157058803	157058853	23.1469	intron (NM_001164663, intron 2 of 14)	20437	320706	Mm.79466	NM_001164663			9830001H06Rik|AI426038|D430036N24Rik|Soga	suppressor of glucose, autophagy associated 1	protein-coding
Rybp	chr6	100127535	100127585	23.1469	Intergenic	159798	56353	Mm.321633	NM_019743	ENSMUSG00000072872		2410018J24Rik|DEDAF|YEAF1	RING1 and YY1 binding protein	protein-coding
Smarca5	chr8	80739527	80739577	23.1469	promoter-TSS (NM_053124)	-93	93762	Mm.246803	NM_053124			4933427E24Rik|D030040M08Rik|D330027N15Rik|MommeD4|Snf2h	SWI/SNF related, matrix associated, actin dependent regulator of chromatin, subfamily a, member 5	protein-coding
Ncam1	chr9	49915567	49915617	23.1469	Intergenic	-116523	17967	Mm.4974	NM_010875			CD56|E-NCAM|NCAM-1|Ncam	neural cell adhesion molecule 1	protein-coding
Prss52	chr14	64139505	64139555	23.1469	intron (NM_001253716, intron 5 of 5)	35207	73382	Mm.481055	NM_028525	ENSMUSG00000021966		1700049K14Rik|Tesp3	protease, serine 52	protein-coding
Ptma	chr1	86509576	86509626	23.1469	Intergenic	-17135	19231	Mm.19187	NM_008972	ENSMUSG00000026238		Thym	prothymosin alpha	protein-coding
Prkcb	chr7	122390374	122390424	23.1469	intron (NM_008855, intron 2 of 16)	101274	18751	Mm.207496	NM_008855	ENSMUSG00000052889		A130082F03Rik|PKC-Beta|Pkcb|Prkcb1|Prkcb2	protein kinase C, beta	protein-coding
4930488L21Rik	chr8	93888881	93888931	22.959	intron (NM_010308, intron 2 of 8)	-75351	75809	Mm.443272	NM_029449			4930452J22Rik	RIKEN cDNA 4930488L21 gene	ncRNA
Wsb1	chr11	79267357	79267407	22.9524	Intergenic	-12687	78889	Mm.307022	NM_019653	ENSMUSG00000017677		1110056B13Rik|2700038M07Rik	WD repeat and SOCS box-containing 1	protein-coding
Pgrmc2	chr3	41083463	41083513	22.9524	promoter-TSS (NM_027558)	-442	70804	Mm.40321	NM_027558	ENSMUSG00000049940		4631434O19Rik|5730409G06Rik|DG6|PMBP	progesterone receptor membrane component 2	protein-coding
Sertad2	chr11	20454014	20454064	22.9524	Intergenic (MLT1H|LTR|ERVL-MaLR)	-89214	58172	Mm.339676	NM_021372	ENSMUSG00000049800		AB041541|AU021878|Kiaa0127|SEI-2|Sei2|TRIP-Br2|mKIAA0127	SERTA domain containing 2	protein-coding
Pi16	chr17	29330902	29330952	22.9524	Intergenic	12045	74116	Mm.30950	NM_023734	ENSMUSG00000024011		1200009H11Rik|Cripi|PI-16	peptidase inhibitor 16	protein-coding
Pitrm1	chr13	6530926	6530976	22.9524	Intergenic	-17206	69617	Mm.41933	NM_145131	ENSMUSG00000021193		2310012C15Rik|AA410010|MP-1|MP1|Ntup1|PreP|mKIAA1104	pitrilysin metallepetidase 1	protein-coding
Lonrf1	chr8	36249506	36249556	22.9524	promoter-TSS (NM_001081150)	-15	244421	Mm.324032	NM_001081150	ENSMUSG00000039633		-	LON peptidase N-terminal domain and ring finger 1	protein-coding
St8sia5	chr18	77185055	77185105	22.9524	promoter-TSS (NM_013666)	-767	225742	Mm.365178	NM_013666	ENSMUSG00000025425		ST8SiaV|Siat8e	ST8 alpha-N-acetyl-neuraminide alpha-2,8-sialyltransferase 5	protein-coding
Senp1	chr15	98093262	98093312	22.9524	5' UTR (NM_144851, exon 1 of 18)	282	223870	Mm.384023	NM_144851	ENSMUSG00000033075		2310046A20Rik|D15Ertd528e|E330036L07Rik|suPr-2	SUMO1/sentrin specific peptidase 1	protein-coding
Trappc8	chr18	20896404	20896454	22.9524	promoter-TSS (NM_029491)	-351	75964	Mm.273769	NM_029491	ENSMUSG00000033382		5033403J15Rik|AI845423|D030074E01Rik|Trs85|mKIAA1012	trafficking protein particle complex 8	protein-coding
Catsper2	chr2	121413817	121413867	22.9524	promoter-TSS (NM_007952)	-50	212670	Mm.384318	NM_153075	ENSMUSG00000033486		-	cation channel, sperm associated 2	protein-coding
Podxl	chr6	31639571	31639621	22.9524	Intergenic	-75659	27205	Mm.89918	NM_013723	ENSMUSG00000025608		AW121214|Ly102|PC|PCLP-1|Pclp1	podocalyxin-like	protein-coding
Gtf3c6	chr10	40276058	40276108	22.9524	Intergenic	-18418	67371	Mm.64104	NM_026113	ENSMUSG00000019837		2410016F19Rik|AU019813	general transcription factor IIIC, polypeptide 6, alpha	protein-coding
Dnajb8	chr6	88290506	88290556	22.9524	intron (NM_023060, intron 5 of 6)	68263	56691	Mm.272871	NM_019964	ENSMUSG00000048206		1700016F14Rik|1700031F10Rik|AI326313|mDj6	DnaJ (Hsp40) homolog, subfamily B, member 8	protein-coding
Vps33a	chr5	123573038	123573088	22.9524	promoter-TSS (NM_029929)	-48	77573	Mm.41372	NM_029929	ENSMUSG00000029434		3830421M04Rik|AI503300|AW048546|AW554476|bf	vacuolar protein sorting 33A (yeast)	protein-coding
Gjb1	chrX	101383537	101383587	22.9524	intron (NM_008124, intron 1 of 1)	6225	14618	Mm.21198	NM_008124	ENSMUSG00000047797		AI118175|Cnx32|Cx32|Gjb-1	gap junction protein, beta 1	protein-coding
Pcsk6	chr7	65871284	65871334	22.9524	intron (NM_001291184, intron 1 of 20)	9173	18553	Mm.294007	NM_011048	ENSMUSG00000030513		C86343|Pace4|SPC4	proprotein convertase subtilisin/kexin type 6	protein-coding
Tmem163	chr1	127661323	127661373	22.9524	intron (NM_028135, intron 2 of 7)	16673	72160	Mm.281287	NM_028135	ENSMUSG00000026347		2610024A01Rik|SV31	transmembrane protein 163	protein-coding
Kifap3	chr1	163779544	163779594	22.9524	promoter-TSS (NM_010629)	-110	16579	Mm.4651	NM_010629	ENSMUSG00000026585		KAP3|SMAP	kinesin-associated protein 3	protein-coding
Sema6d	chr2	124775987	124776037	22.9524	Intergenic	122431	214968	Mm.330536	NM_172537	ENSMUSG00000027200		1110067B02Rik|AA409156|D330011G23|mKIAA1479	sema domain, transmembrane domain (TM), and cytoplasmic domain, (semaphorin) 6D	protein-coding
Fam222a	chr5	114584521	114584571	22.9524	intron (NM_001004180, intron 1 of 2)	16295	433940	Mm.194212	NM_001004180	ENSMUSG00000041930		-	family with sequence similarity 222, member A	protein-coding
Elovl6	chr3	129624613	129624663	22.9524	intron (NM_130450, intron 3 of 4)	92252	170439	Mm.314113	NM_130450	ENSMUSG00000041220		C77826|FAE|LCE	ELOVL family member 6, elongation of long chain fatty acids (yeast)	protein-coding
Mt1	chr8	94179107	94179157	22.881	promoter-TSS (NM_013602)	43	17748	Mm.192991	NM_013602	ENSMUSG00000031765		MT-I|Mt-1	metallothionein 1	protein-coding
Rasa3	chr8	13624123	13624173	22.881	intron (NM_009025, intron 2 of 23)	53439	19414	Mm.18517	NM_009025	ENSMUSG00000031453		AI326412|C86362|E130011G04|GAPIII|scat	RAS p21 protein activator 3	protein-coding
Zfp365	chr10	67906218	67906268	22.7415	intron (NM_178679, intron 2 of 4)	6419	216049	Mm.268346	NM_178679	ENSMUSG00000037855		AI839779|AV340892|DBZ|Su48|Znf365|talanin	zinc finger protein 365	protein-coding
Morf4l2	chrX	136741483	136741533	22.7415	promoter-TSS (NM_001168229)	101	56397	Mm.27218	NM_019768	ENSMUSG00000031422		2410017O14Rik|Mrgx|Sid393p|mKIAA0026	mortality factor 4 like 2	protein-coding
4930467E23Rik	chr8	19784651	19784701	22.7415	intron (NM_001270553, intron 6 of 9) (CpG)	55100	626415	Mm.425517	NM_001039553			ENSMUSG00000074453|OTTMUSG00000018948|TSAP	RIKEN cDNA 4930467E23 gene	protein-coding
Zfp963	chr8	69750025	69750075	22.7415	promoter-TSS (NM_001200023)	-88	620419	Mm.460423	NM_001200023	ENSMUSG00000092260		-	zinc finger protein 963	protein-coding
Rab3a	chr8	70754581	70754631	22.7415	promoter-TSS (NM_009001)	-73	19339	Mm.5083	NM_009001	ENSMUSG00000031840		-	RAB3A, member RAS oncogene family	protein-coding
Dok4	chr8	94870624	94870674	22.7415	intron (NM_053246, intron 2 of 8)	5663	114255	Mm.203949	NM_053246	ENSMUSG00000040631		-	docking protein 4	protein-coding
Mir6404	chr7	144038437	144038487	22.7415	intron (NR_037302, intron 2 of 5)	105347	102465217		NR_105830	miRBase:MI0021940		mmu-mir-6404	microRNA mir-6404	ncRNA
L3mbtl2	chr15	81663856	81663906	22.7415	promoter-TSS (NM_001289711)	-8	214669	Mm.280768	NM_145993	ENSMUSG00000022394		4732493N06Rik|M4mbt	l(3)mbt-like 2 (Drosophila)	protein-coding
Trak2	chr1	58973474	58973524	22.7415	promoter-TSS (NM_172406)	-17	70827	Mm.222887	NM_172406	ENSMUSG00000026028		2900022D04Rik|4733401O11Rik|AI480836|AW046271|Als2cr3|CALS-C|GRIF-1|GRIF1|OIP98|mKIAA0549	trafficking protein, kinesin binding 2	protein-coding
6030466F02Rik	chr8	123761718	123761768	22.7415	Intergenic	27785	234863	Mm.246601	NR_040702			-	RIKEN cDNA 6030466F02 gene	ncRNA
Zfp706	chr15	37031716	37031766	22.7415	Intergenic	-24339	68036	Mm.371631	NM_026521	ENSMUSG00000062397		3110006P09Rik|AA793007|AW536850|C77232|Znf706	zinc finger protein 706	protein-coding
Arid3b	chr9	57831651	57831701	22.7415	intron (NM_019689, intron 1 of 7)	2558	56380	Mm.425588	NM_019689	ENSMUSG00000004661		Bdp|Dri2	AT rich interactive domain 3B (BRIGHT-like)	protein-coding
Ppp6c	chr2	39226352	39226402	22.7415	promoter-TSS (NM_024209)	-39	67857	Mm.389242	NM_024209			2310003C10Rik	protein phosphatase 6, catalytic subunit	protein-coding
4930581F22Rik	chr9	34986317	34986367	22.7415	intron (NM_001190914, intron 5 of 16)	-130386	78934	Mm.391688	NR_029475	ENSMUSG00000070315		-	RIKEN cDNA 4930581F22 gene	ncRNA
Tgfbr2	chr9	116376201	116376251	22.7415	Intergenic	-200863	21813	Mm.172346	NM_009371	ENSMUSG00000032440		1110020H15Rik|AU042018|DNIIR|RIIDN|TBR-II|TbetaR-II|TbetaRII	transforming growth factor, beta receptor II	protein-coding
Dpysl2	chr14	66868681	66868731	22.7396	promoter-TSS (NM_009955)	-106	12934	Mm.352648	NM_009955	ENSMUSG00000022048		AI851130|Crmp2|DRP2|Musunc33|TOAD-64|Ulip2	dihydropyrimidinase-like 2	protein-coding
Afap1	chr5	35954198	35954248	22.6782	intron (NM_027373, intron 6 of 16)	60904	70292	Mm.125167	NM_027373	ENSMUSG00000029094		2600003E23Rik|9630044L16Rik|AI848729|Afap|mKIAA3018	actin filament associated protein 1	protein-coding
Gpd1	chr15	99714526	99714576	22.5931	TTS (NM_031842)	-3042	14555	Mm.252391	NM_010271	ENSMUSG00000023019		AI747587|Gdc-1|Gdc1|mKIAA4010	glycerol-3-phosphate dehydrogenase 1 (soluble)	protein-coding
Fam53b	chr7	132754082	132754132	22.5931	intron (NM_175268, intron 4 of 4)	32828	77938	Mm.225649	NM_175268	ENSMUSG00000030956		A930008G19Rik|mKIAA0140	family with sequence similarity 53, member B	protein-coding
Plxna1	chr6	89328398	89328448	22.5931	intron (NM_008881, intron 23 of 31)	34190	18844	Mm.3789	NM_008881	ENSMUSG00000030084		2600013D04Rik|NOV|PlexA1|Plxn1|mKIAA4053	plexin A1	protein-coding
Ppp2r5a	chr1	191435596	191435646	22.5295	Intergenic	-38580	226849	Mm.205569	NM_144880	ENSMUSG00000026626		PR61alpha	protein phosphatase 2, regulatory subunit B', alpha	protein-coding
Rgs2	chr1	144004138	144004188	22.5295	promoter-TSS (NM_009061)	-14	19735	Mm.28262	NM_009061	ENSMUSG00000026360		GOS8	regulator of G-protein signaling 2	protein-coding
1700110K17Rik	chr9	40321612	40321662	22.5295	intron (NM_172768, intron 4 of 19)	-11835	73558	Mm.398307	NR_040728			-	RIKEN cDNA 1700110K17 gene	ncRNA
Arfgap2	chr2	91265171	91265221	22.5295	promoter-TSS (NM_023854)	81	77038	Mm.43636	NM_023854	ENSMUSG00000027255		2310032E02Rik|Zfp289	ADP-ribosylation factor GTPase activating protein 2	protein-coding
Sh2d4a	chr8	68169545	68169595	22.5192	Intergenic	-106958	72281	Mm.40974	NM_028182	ENSMUSG00000053886		2210402M20Rik|SH2A	SH2 domain containing 4A	protein-coding
Bace2	chr16	97322801	97322851	22.5192	Intergenic	-33902	56175	Mm.97885	NM_019517	ENSMUSG00000040605		1110059C24Rik|AEPLC|AI850424|ALP56|ARP1|ASP21|BAE2|CDA13|CEAP1|DRAP	beta-site APP-cleaving enzyme 2	protein-coding
Csrp1	chr1	135686924	135686974	22.5192	Intergenic	-42248	13007	Mm.196484	NM_007791	ENSMUSG00000026421		AA408841|AA959891|AW545626|CRP1|Csrp	cysteine and glycine-rich protein 1	protein-coding
Bbip1	chr19	53944577	53944627	22.5192	promoter-TSS (NM_001195348)	25	100503572	Mm.375091	NM_001195338	ENSMUSG00000084957		2310002J21Rik|2610002B11Rik|4930560M04Rik|Ncrna00081	BBSome interacting protein 1	protein-coding
Nsfl1c	chr2	151494155	151494205	22.5192	promoter-TSS (NM_198326)	-2	386649	Mm.419479	NM_198326	ENSMUSG00000027455		Munc-18c|Stxbp3a|p47	NSFL1 (p97) cofactor (p47)	protein-coding
Rsu1	chr2	13271384	13271434	22.5192	promoter-TSS (NM_009105)	6	20163	Mm.905	NM_009105	ENSMUSG00000026727		RsuI|rsp-1	Ras suppressor protein 1	protein-coding
2810403A07Rik	chr3	88685694	88685744	22.4923	promoter-TSS (NM_028814)	-75	74200	Mm.251800	NM_028814	ENSMUSG00000028060		A430106P18Rik|AI256352|AI451678|Blom7|Kiaa0907	RIKEN cDNA 2810403A07 gene	protein-coding
Mir1894	chr17	35919144	35919194	22.4923	intron (NM_001163818, intron 1 of 18)	1280	100316810		NR_035445	miRBase:MI0008326		Mirn1894|mmu-mir-1894	microRNA 1894	ncRNA
Akap6	chr12	52774512	52774562	22.4923	intron (NM_198111, intron 1 of 13)	75154	238161	Mm.310822	NM_198111	ENSMUSG00000061603		AI482140|Akapalpha|Akapbeta|PRKA	A kinase (PRKA) anchor protein 6	protein-coding
Gal3st1	chr11	3974458	3974508	22.4923	intron (NM_022889, intron 6 of 14)	-9153	53897	Mm.103414	NM_016922	ENSMUSG00000049721		Cst|Gcst	galactose-3-O-sulfotransferase 1	protein-coding
Phf19	chr2	34905240	34905290	22.3713	intron (NM_028716, intron 6 of 14)	8711	74016	Mm.65691	NM_028716	ENSMUSG00000026873		3110009G19Rik|3321402G02Rik	PHD finger protein 19	protein-coding
Scamp4	chr10	80603207	80603257	22.3713	intron (NM_019575, intron 1 of 6)	350	56214	Mm.273170	NM_019575	ENSMUSG00000078441		2410022D05Rik|AI448940|AU022392|AW742369|Sc4	secretory carrier membrane protein 4	protein-coding
Elmo1	chr13	20509400	20509450	22.3713	intron (NM_198093, intron 1 of 6) (MER20|DNA|hAT-Charlie)	36435	140580	Mm.342392	NM_080288	ENSMUSG00000041112		6330578D22Rik|C230095H21Rik|CED-12	engulfment and cell motility 1	protein-coding
Dscr3	chr16	94526821	94526871	22.3713	promoter-TSS (NM_007834)	-217	13185	Mm.7472	NM_007834	ENSMUSG00000022898		AW538125|Dcra	Down syndrome critical region gene 3	protein-coding
Sorcs3	chr19	48241082	48241132	22.3713	intron (NM_025696, intron 1 of 26)	35082	66673	Mm.70980	NM_025696	ENSMUSG00000063434		6330404A12Rik|AW045579	sortilin-related VPS10 domain containing receptor 3	protein-coding
Tex2	chr11	106658191	106658241	22.3713	intron (NM_001032378, intron 13 of 13)	-45286	21763	Mm.102407	NM_198292	ENSMUSG00000040548		4930568E07Rik|AI553404|Def-5|Taz4	testis expressed gene 2	protein-coding
Smad1	chr8	79355959	79356009	22.3713	intron (NM_008539, intron 3 of 6)	43484	17125	Mm.223717	NM_008539	ENSMUSG00000031681		AI528653|Madh1|Madr1|Mlp1|MusMLP	SMAD family member 1	protein-coding
Rpl34	chr3	130730438	130730488	22.3713	promoter-TSS (NM_001199350)	-65	68436	Mm.140568	NM_026724	ENSMUSG00000062006		1100001I22Rik	ribosomal protein L34	protein-coding
Arid4a	chr12	71015953	71016003	22.2822	promoter-TSS (NM_001081195)	11	238247	Mm.241601	NM_001081195	ENSMUSG00000048118		A630009N03|A630067N03Rik|MmRBBP1|Rbbp1	AT rich interactive domain 4A (RBP1-like)	protein-coding
Serinc1	chr10	57532418	57532468	22.2822	promoter-TSS (NM_019760)	86	56442	Mm.29344	NM_019760	ENSMUSG00000019877		1500011D18Rik|AI315070|AIGP-2|TMS-2|Tde1l|Tde2|Tms2|mKIAA1253	serine incorporator 1	protein-coding
Pstpip2	chr18	77821909	77821959	22.2753	intron (NM_013831, intron 1 of 14)	27384	19201	Mm.57174	NM_013831			MAYP|cmo	proline-serine-threonine phosphatase-interacting protein 2	protein-coding
Bloc1s1	chr10	128923536	128923586	22.072	promoter-TSS (NM_015740)	-37	14533	Mm.30118	NM_015740	ENSMUSG00000090247		AI839753|BLOS1|Gcn5l1	biogenesis of lysosomal organelles complex-1, subunit 1	protein-coding
Fat1	chr8	44998784	44998834	21.6781	intron (NM_001081286, intron 2 of 25)	48601	14107	Mm.27365	NM_001081286	ENSMUSG00000070047		2310038E12Rik|AU023433|Fath|mFat1	FAT tumor suppressor homolog 1 (Drosophila)	protein-coding
Mir219a-2/Mir219-2	chr2	29856906	29856956	21.6781	Intergenic	-11204	723904		NR_029838	miRBase:MI0000741		Mir219-2|Mirn219-2|mmu-mir-219a-2	microRNA 219a-2	ncRNA
Tmem255b	chr8	13454590	13454640	21.6781	intron (NM_001143671, intron 5 of 8)	19156	272465	Mm.250502	NM_001143671	ENSMUSG00000038457		Fam70b|Gm687	transmembrane protein 255B	protein-coding
Cap1	chr4	122891264	122891314	21.6781	Intergenic	-5232	12331	Mm.8687	NM_007598	ENSMUSG00000028656		-	CAP, adenylate cyclase-associated protein 1 (yeast)	protein-coding
Zfand4	chr6	116261045	116261095	21.6781	intron (NM_026585, intron 30 of 30)	-3149	67492	Mm.272772	NM_001081317	ENSMUSG00000042213		Anubl1	zinc finger, AN1-type domain 4	protein-coding
Zc3h12a	chr4	125282710	125282760	21.6781	Intergenic	-154854	230738	Mm.402	NM_153159	ENSMUSG00000042677		BC036563|MCPIP|Mcpip1	zinc finger CCCH type containing 12A	protein-coding
Tmem39b	chr4	129709642	129709692	21.6781	intron (NR_045036, intron 11 of 11)	-12829	230770	Mm.257157	NM_199305	ENSMUSG00000053730		6330509E05Rik|BC037095	transmembrane protein 39b	protein-coding
Chmp4c	chr3	10387451	10387501	21.6781	intron (NM_025519, intron 3 of 4)	20503	66371	Mm.366147	NM_025519	ENSMUSG00000027536		2010012P02Rik|2210015K02Rik|2310010I16Rik|Shax3|Snf7-3	charged multivesicular body protein 4C	protein-coding
Wipi1	chr11	109611862	109611912	21.6102	promoter-TSS (NM_145940)	-498	52639	Mm.35817	NM_145940	ENSMUSG00000041895		4930533H01Rik|AW411817|D11Ertd498e	WD repeat domain, phosphoinositide interacting 1	protein-coding
Rn45s	chr17	39847606	39847656	21.5125	non-coding (NR_046233, exon 1 of 1)	4634	100861531		NR_046233			-	45S pre-ribosomal RNA	rRNA
Nceh1	chr3	27182923	27182973	21.4915	promoter-TSS (NM_178772)	-56	320024	Mm.24576	NM_178772	ENSMUSG00000027698		Aadacl1|B230106I24Rik|CPO-BP|Nceh	neutral cholesterol ester hydrolase 1	protein-coding
Mir455	chr4	63291249	63291299	21.4915	intron (NM_025685, intron 24 of 60)	34423	735262		NR_030477			Mirn455|mmu-mir-455	microRNA 455	ncRNA
Ift122	chr6	115853413	115853463	21.4915	promoter-TSS (NM_001167763)	-90	81896	Mm.333335	NM_031177	ENSMUSG00000030323		C86139|Wdr10|sopb	intraflagellar transport 122	protein-coding
Inf2	chr12	112593565	112593615	21.4443	intron (NM_198411, intron 1 of 22)	4806	70435	Mm.250193	NM_198411	ENSMUSG00000037679		2610204M08Rik|AA589465|AW125550|EG629699	inverted formin, FH2 and WH2 domain containing	protein-coding
Errfi1	chr4	150871979	150872029	21.4443	Intergenic	16913	74155	Mm.318841	NM_133753	ENSMUSG00000028967		1300002F13Rik|AI788755|Mig-6|Mig6|RALT	ERBB receptor feedback inhibitor 1	protein-coding
Clmn	chr12	104896711	104896761	21.4443	Intergenic	-31660	94040	Mm.244078	NM_053155	ENSMUSG00000021097		9330188N17Rik|AI428889|AI788815|mKIAA1188	calmin	protein-coding
Prok2	chr6	99971629	99971679	21.4443	Intergenic	-245262	50501	Mm.87365	NM_015768	ENSMUSG00000030069		Bv8|PK2|Prok1	prokineticin 2	protein-coding
A330074K22Rik	chr8	120292426	120292476	21.4443	Intergenic	-64221	434353	Mm.411793	NR_110496			-	RIKEN cDNA A330074K22 gene	ncRNA
5031439G07Rik	chr15	84988160	84988210	21.4443	promoter-TSS (NM_001033273)	-214	223739	Mm.323925	NM_001033273	ENSMUSG00000036046		AW554572|mKIAA0930	RIKEN cDNA 5031439G07 gene	protein-coding
Slc35f5	chr1	125560428	125560478	21.4443	promoter-TSS (NM_028787)	-563	74150	Mm.28654	NM_028787	ENSMUSG00000026342		1300003P13Rik|AI646727	solute carrier family 35, member F5	protein-coding
Pik3c2a	chr7	116443433	116443483	21.4443	promoter-TSS (NM_011083)	0	18704	Mm.3810	NM_011083	ENSMUSG00000030660		Cpk-m|PI3KC2	phosphatidylinositol 3-kinase, C2 domain containing, alpha polypeptide	protein-coding
3110002H16Rik	chr18	12168597	12168647	21.4443	promoter-TSS (NM_029623)	-108	76482	Mm.196596	NM_029623	ENSMUSG00000024410		2400010D15Rik|Mic-1|Mic1	RIKEN cDNA 3110002H16 gene	protein-coding
Dag1	chr9	108249150	108249200	21.4443	intron (NM_001276492, intron 2 of 4)	14640	13138	Mm.7524	NM_010017			D9Wsu13e|DG|Dp427|Dp71	dystroglycan 1	protein-coding
Vegfa	chr17	45994699	45994749	21.4443	Intergenic	30439	22339	Mm.282184	NM_009505	ENSMUSG00000023951		Vegf|Vpf	vascular endothelial growth factor A	protein-coding
Phlda2	chr7	143514249	143514299	21.4443	3' UTR (NM_008672, exon 16 of 16)	-11750	22113	Mm.334344	NM_009434	ENSMUSG00000010760		Ipl|Tssc3	pleckstrin homology-like domain, family A, member 2	protein-coding
Tifab	chr13	56167996	56168046	21.4443	Intergenic	10864	212937	Mm.116697	NM_145976	ENSMUSG00000049625		-	TRAF-interacting protein with forkhead-associated domain, family member B	protein-coding
Trim11	chr11	58982089	58982139	21.4443	exon (NM_053168, exon 3 of 6)	4021	94091	Mm.248049	NM_053168	ENSMUSG00000020455		-	tripartite motif-containing 11	protein-coding
Get4	chr5	139264696	139264746	21.4443	intron (NM_001163316, intron 4 of 8) ((CTG)n|Simple_repeat|Simple_repeat)	11224	67604	Mm.270137	NM_026269	ENSMUSG00000025858		1110007L15Rik|AW412535|Cee	golgi to ER traffic protein 4 homolog (S. cerevisiae)	protein-coding
Parp11	chr6	127405818	127405868	21.4443	Intergenic	-47880	101187	Mm.110818	NM_181402	ENSMUSG00000037997		5330431N24Rik|AI851877|ARTD11|HIN1L	poly (ADP-ribose) polymerase family, member 11	protein-coding
Parg	chr14	32260935	32260985	21.4443	intron (NM_011960, intron 12 of 17)	58989	26430	Mm.15962	NM_011960	ENSMUSG00000021911		AI413217	poly (ADP-ribose) glycohydrolase	protein-coding
Rasa2	chr9	96669965	96670015	21.4443	Intergenic	-38487	114713	Mm.124502	NM_053268	ENSMUSG00000032413		5430433H21Rik|AA517451|AU023900|GAP1m	RAS p21 protein activator 2	protein-coding
Psmg4	chr13	34238710	34238760	21.4443	intron (NM_001033167, intron 3 of 10)	75771	69666	Mm.24788	NM_001101430	ENSMUSG00000071451		PAC-4|mPAC4	proteasome (prosome, macropain) assembly chaperone 4	protein-coding
Arhgap23	chr11	97441175	97441225	21.4443	Intergenic	-8960	58996	Mm.394118	NM_021493	ENSMUSG00000049807		A330041B18Rik	Rho GTPase activating protein 23	protein-coding
Gpr107	chr2	31152281	31152331	21.4443	promoter-TSS (NM_178760)	-10	277463	Mm.236074	NM_178760			9930033D15Rik|AI790205|C530034M11|mKIAA1624	G protein-coupled receptor 107	protein-coding
Gsap	chr5	21263807	21263857	21.4443	intron (NM_175437, intron 19 of 30)	77565	212167	Mm.121705	NM_175437	ENSMUSG00000039934		A530088I07Rik|Pion	gamma-secretase activating protein	protein-coding
Ncam1	chr9	50118704	50118754	21.4443	Intergenic	-319660	17967	Mm.4974	NM_010875			CD56|E-NCAM|NCAM-1|Ncam	neural cell adhesion molecule 1	protein-coding
Snapc3	chr4	83417664	83417714	21.4285	promoter-TSS (NM_029949)	-55	77634	Mm.271985	NM_029949	ENSMUSG00000028483		1810020H02Rik|4930558A07Rik|5031401C21Rik|AI414457|E030018J20Rik	small nuclear RNA activating complex, polypeptide 3	protein-coding
Tmem184c	chr8	77610771	77610821	21.4285	promoter-TSS (NM_145599)	-143	234463	Mm.273578	NM_145599	ENSMUSG00000031617		8430433H16Rik|AI645453|AL033298|BC004056|Tmem34	transmembrane protein 184C	protein-coding
Wt1os	chr2	105108928	105108978	21.4285	intron (NR_015462, intron 1 of 6)	17557	329480	Mm.246679	NR_015462	ENSMUSG00000074987		6030498F17|AI314831|Wt1-as	Wilms tumor 1 homolog, opposite strand	ncRNA
Mir574	chr5	64992843	64992893	21.3794	intron (NM_026667, intron 2 of 13)	22550	100124451		NR_030577	miRBase:MI0005518		Mirn574|mmu-mir-574	microRNA 574	ncRNA
Grap2	chr15	80623630	80623680	21.3787	5' UTR (NM_010815, exon 1 of 7)	172	17444	Mm.12947	NM_010815	ENSMUSG00000042351		GRAP-2|GRB2L|GRBLG|GRID|Gads|GrbX|Grf40|GrpL|Mona|P38	GRB2-related adaptor protein 2	protein-coding
Pgrmc2	chr3	41083057	41083107	21.3787	promoter-TSS (NM_027558)	-36	70804	Mm.40321	NM_027558	ENSMUSG00000049940		4631434O19Rik|5730409G06Rik|DG6|PMBP	progesterone receptor membrane component 2	protein-coding
Amer2	chr14	60358466	60358516	21.3787	Intergenic	-19795	72125	Mm.275499	NM_028113	ENSMUSG00000021986		2600011E07Rik|Fam123a	APC membrane recruitment 2	protein-coding
Git1	chr11	77499516	77499566	21.3787	exon (NM_001004144, exon 3 of 20)	6129	216963	Mm.290182	NM_001004144	ENSMUSG00000011877		Cat-1|p95Cat	G protein-coupled receptor kinase-interactor 1	protein-coding
Lrpap1	chr5	35137731	35137781	21.3787	Intergenic	-32059	16976	Mm.277661	NM_013587	ENSMUSG00000029103		AA617339|AI790446|AU042172|C77774|HBP44|RAP	low density lipoprotein receptor-related protein associated protein 1	protein-coding
Pold3	chr7	100074149	100074199	21.3787	Intergenic	47326	67967	Mm.37562	NM_133692	ENSMUSG00000030726		2410142G14Rik|C85233|P66|P68	polymerase (DNA-directed), delta 3, accessory subunit	protein-coding
Gm7854	chr5	43355394	43355444	21.3787	Intergenic	-120065	665934	Mm.381491	NR_028417			EG665934|ENSMUSG00000054483	predicted gene 7854	ncRNA
Lancl2	chr6	57703385	57703435	21.3787	intron (NM_133737, intron 1 of 8)	955	71835	Mm.274904	NM_133737			1700003F10Rik	LanC (bacterial lantibiotic synthetase component C)-like 2	protein-coding
D330050G23Rik	chr2	116908406	116908456	21.3787	intron (NR_040335, intron 2 of 3)	8279	320975	Mm.132509	NR_040335	ENSMUSG00000085316		-	RIKEN cDNA D330050G23 gene	ncRNA
Trim2	chr3	84259584	84259634	21.3787	5' UTR (NM_001271727, exon 1 of 12)	170	80890	Mm.44876	NM_030706	ENSMUSG00000027993		mKIAA0517|narf	tripartite motif-containing 2	protein-coding
Traf2	chr2	25546980	25547030	21.3787	promoter-TSS (NM_009422)	-65	22030	Mm.3399	NM_009422	ENSMUSG00000026942		AI325259	TNF receptor-associated factor 2	protein-coding
Hmgcr	chr13	96660205	96660255	21.3787	intron (NM_008255, intron 6 of 19)	10706	15357	Mm.316652	NM_008255	ENSMUSG00000021670		HMG-CoAR|Red	3-hydroxy-3-methylglutaryl-Coenzyme A reductase	protein-coding
Setd8	chr5	124453467	124453517	21.3787	intron (NM_030241, intron 5 of 7)	13562	67956	Mm.137966	NM_030241	ENSMUSG00000049327		2410195B05Rik|AA617402|AW536475|PR-SET7	SET domain containing (lysine methyltransferase) 8	protein-coding
Palm2	chr4	57607432	57607482	21.3787	intron (NM_172868, intron 1 of 5)	39209	242481	Mm.331630	NM_172868			53-H12|B130066I24|R75368|pEN70	paralemmin 2	protein-coding
Tubb3	chr8	123411468	123411518	21.3787	promoter-TSS (NM_023279)	-71	22152	Mm.40068	NM_023279	ENSMUSG00000062380		3200002H15Rik|M(beta)3|M(beta)6	tubulin, beta 3 class III	protein-coding
Micu2	chr14	57945938	57945988	21.3787	intron (NM_028643, intron 4 of 11)	53299	68514	Mm.26834	NM_028643	ENSMUSG00000021973		1110008L20Rik|4833427E09Rik|AU041871|Efha1|Smhs2	mitochondrial calcium uptake 2	protein-coding
Adck3	chr1	180196084	180196134	21.3787	promoter-TSS (NM_023341)	-89	67426	Mm.38330	NM_023341	ENSMUSG00000026489		4632432J16Rik|AI462003|Cabc1|mKIAA0451	aarF domain containing kinase 3	protein-coding
Ctnnbl1	chr2	157715765	157715815	21.3787	Intergenic	-21611	66642	Mm.45193	NM_025680	ENSMUSG00000027649		5730471K09Rik|NAP|NYD-SP19|P14L	catenin, beta like 1	protein-coding
Dgcr8	chr16	18289420	18289470	21.3787	promoter-TSS (NM_033324)	-277	94223	Mm.447352	NM_033324	ENSMUSG00000022718		D16H22S1742E|D16H22S788E|D16Wis2|Gy1|N41|Vo59c07	DiGeorge syndrome critical region gene 8	protein-coding
S1pr2	chr9	20972773	20972823	21.3787	intron (NM_010333, intron 1 of 1)	3995	14739	Mm.46493	NM_010333	ENSMUSG00000043895		1100001A16Rik|Edg5|Gpcr13|H218|LPb2|S1P2	sphingosine-1-phosphate receptor 2	protein-coding
Ltn1	chr16	87432608	87432658	21.3578	promoter-TSS (NM_001081068)	-27	78913	Mm.249005	NM_001081068	ENSMUSG00000052299		4930528H02Rik|AV266914|C87237|Listerin|Rnf160|Zfp294	listerin E3 ubiquitin protein ligase 1	protein-coding
Spata24	chr18	35676273	35676323	21.3578	intron (NM_029669, intron 7 of 7)	-14112	71242	Mm.151498	NM_027733	ENSMUSG00000024352		2700012K08Rik|4930583E11Rik|5133400G04Rik|AU016220|TIPT|TIPT2	spermatogenesis associated 24	protein-coding
Aqp11	chr7	97757442	97757492	21.3578	Intergenic	-19220	66333	Mm.29756	NM_175105	ENSMUSG00000042797		1700015P13Rik|AI648923|sjds	aquaporin 11	protein-coding
A230009B12Rik	chr17	10507606	10507656	21.332	intron (NM_027032, intron 4 of 4)	51415	319750	Mm.383485	NR_077237	ENSMUSG00000089633		-	RIKEN cDNA A230009B12 gene	ncRNA
Tmem115	chr9	107533901	107533951	21.332	promoter-TSS (NM_019704)	-19	56395	Mm.260153	NM_019704	ENSMUSG00000010045		C78915|Pl6|Pp6	transmembrane protein 115	protein-coding
Trmt61a	chr12	111687537	111687587	21.3079	Intergenic	9457	328162	Mm.425747	NM_177374	ENSMUSG00000060950		6720458F09Rik|AI606093|Gcd14|Trm61	tRNA methyltransferase 61A	protein-coding
Atp1a1	chr3	101551632	101551682	21.2481	Intergenic	53050	11928	Mm.280103	NM_144900	ENSMUSG00000033161		Atpa-1|BC010319	ATPase, Na+/K+ transporting, alpha 1 polypeptide	protein-coding
Dscr3	chr16	94472658	94472708	21.2481	Intergenic	53946	13185	Mm.7472	NM_007834	ENSMUSG00000022898		AW538125|Dcra	Down syndrome critical region gene 3	protein-coding
Sowaha	chr11	53492107	53492157	21.2481	Intergenic	-11937	237761	Mm.145208	NM_183173	ENSMUSG00000044352		A830006N08Rik|Ankrd43	sosondowah ankyrin repeat domain family member A	protein-coding
Mbd5	chr2	48949382	48949432	21.2403	promoter-TSS (NM_029924)	-101	109241	Mm.440436	NM_029924	ENSMUSG00000036792		9430004D19Rik|AA536666|AI426407|C030040A15Rik|Gm1630|OTTMUSG00000012483	methyl-CpG binding domain protein 5	protein-coding
F830045P16Rik	chr2	129529372	129529422	21.2403	intron (NM_177653, intron 1 of 6)	7205	228592	Mm.452175	NM_177653	ENSMUSG00000043727		Sirpb3	RIKEN cDNA F830045P16 gene	protein-coding
Tmprss5	chr9	49081743	49081793	21.2403	Intergenic	-21011	80893	Mm.72799	NM_030709	ENSMUSG00000032268		spinesin	transmembrane protease, serine 5 (spinesin)	protein-coding
Hars	chr18	36783090	36783140	21.2403	promoter-TSS (NM_080636)	90	15115	Mm.10528	NM_008214	ENSMUSG00000001380		MMHRS	histidyl-tRNA synthetase	protein-coding
Nkd1	chr8	88495305	88495355	21.2403	Intergenic	-26014	93960	Mm.30219	NM_027280	ENSMUSG00000031661		2810434J10Rik|9030215G15Rik|Nkd	naked cuticle 1 homolog (Drosophila)	protein-coding
Gm13375	chr2	21002724	21002774	21.2403	Intergenic	33875	433408	Mm.386941	NR_033225			OTTMUSG00000011664	predicted gene 13375	ncRNA
Sik1	chr17	31766871	31766921	21.2403	Intergenic	88896	17691	Mm.290941	NM_010831	ENSMUSG00000024042		Msk|Sik|Snf1lk	salt inducible kinase 1	protein-coding
Znrd1as	chr17	36958587	36958637	21.2403	promoter-TSS (NM_029602)	20	76416	Mm.26684	NM_029602	ENSMUSG00000036214		1700022C21Rik|AI746295|Znrd1-as	Znrd1 antisense	protein-coding
Rars	chr11	35888929	35888979	21.2153	intron (NM_170779, intron 7 of 22)	-54426	104458	Mm.284906	NM_025936	ENSMUSG00000018848		2610011N19Rik|2610037E21Rik|AL033339|AW985894	arginyl-tRNA synthetase	protein-coding
Tmem209	chr6	30509707	30509757	21.2153	promoter-TSS (NM_178625)	-26	72649	Mm.45418	NM_178625	ENSMUSG00000029782		2700094F01Rik|AI428435	transmembrane protein 209	protein-coding
Cnbd2	chr2	156278779	156278829	21.2153	intron (NM_172674, intron 9 of 17)	-33669	70873	Mm.475234	NM_027585	ENSMUSG00000038085		4921517L17Rik|5430421B09Rik|Cris	cyclic nucleotide binding domain containing 2	protein-coding
Ruvbl1	chr6	88465379	88465429	21.2153	promoter-TSS (NM_019685)	-19	56505	Mm.42195	NM_019685	ENSMUSG00000030079		2510009G06Rik|Pontin52|Tip49a	RuvB-like protein 1	protein-coding
Ddit4	chr10	59958634	59958684	21.2153	Intergenic	-6889	74747	Mm.21697	NM_029083	ENSMUSG00000020108		5830413E08Rik|AA415483|REDD1|Rtp801|dig2	DNA-damage-inducible transcript 4	protein-coding
B3galt5	chr16	96273456	96273506	21.2153	intron (NM_001122993, intron 2 of 3)	-7551	93961	Mm.154783	NM_033149	ENSMUSG00000074892		1190002B21Rik|AU045265|b3Galt-V	UDP-Gal:betaGlcNAc beta 1,3-galactosyltransferase, polypeptide 5	protein-coding
AA388235	chr17	33981163	33981213	21.2153	promoter-TSS (NR_033305)	-304	433100	Mm.380381	NM_001013793			-	expressed sequence AA388235	ncRNA
Fam120aos	chr13	49016413	49016463	21.2153	Intergenic	48326	68128	Mm.426304	NR_015601			C030044B11Rik	family with sequence similarity 120A, opposite strand	ncRNA
Gm19897	chr7	28774354	28774404	21.2153	TTS (NR_040339)	7135	100503790	Mm.446894	NR_040339			-	predicted gene, 19897	ncRNA
Orm1	chr4	63316537	63316587	21.2153	intron (NM_025685, intron 41 of 60)	-28004	18405	Mm.4777	NM_008768	ENSMUSG00000039196		Agp-1|Agp-2|Orm-1	orosomucoid 1	protein-coding
Rab11a	chr9	64590916	64590966	21.2153	intron (NM_001134399, intron 5 of 24)	146815	53869	Mm.1387	NM_017382	ENSMUSG00000004771		-	RAB11A, member RAS oncogene family	protein-coding
Tbl1xr1	chr3	21936131	21936181	21.2153	Intergenic	-140496	81004	Mm.202966	NM_030732	ENSMUSG00000027630		8030499H02Rik|A630076E03Rik|AW539987|C21|C230089I12Rik|DC42|Ira1|TBLR1	transducin (beta)-like 1X-linked receptor 1	protein-coding
Sulf2	chr2	166151685	166151735	21.2153	intron (NM_028072, intron 1 of 20)	3575	72043	Mm.1011	NM_028072	ENSMUSG00000006800		2010004N24Rik|AU020235|MSulf-2|mKIAA1247	sulfatase 2	protein-coding
Ptma	chr1	86526509	86526559	21.2153	promoter-TSS (NM_008972)	-202	19231	Mm.19187	NM_008972	ENSMUSG00000026238		Thym	prothymosin alpha	protein-coding
Arid3a	chr10	79934484	79934534	21.2153	intron (NM_001288625, intron 3 of 8)	7168	13496	Mm.301282	NM_007880	ENSMUSG00000019564		Bright|Dri1|Dril1	AT rich interactive domain 3A (BRIGHT-like)	protein-coding
Cntn2	chr1	132543914	132543964	21.2153	promoter-TSS (NM_177129)	-999	21367	Mm.260861	NM_011531	ENSMUSG00000053024		D130012K04Rik|TAG-1|Tax	contactin 2	protein-coding
Ranbp10	chr8	105827231	105827281	21.2153	promoter-TSS (NM_145824)	94	74334	Mm.4206	NM_145824	ENSMUSG00000037415		4432417N03Rik	RAN binding protein 10	protein-coding
Mir7035	chr5	136102337	136102387	21.2153	exon (NM_001039103, exon 13 of 20)	-3160	102465626		NR_106002			mmu-mir-7035	microRNA mir-7035	ncRNA
2010010A06Rik	chr18	75279350	75279400	21.2115	intron (NM_027727, intron 16 of 16)	17942	100503117	Mm.250517	NR_045393			5033420E22Rik	RIKEN cDNA 2010010A06 gene	ncRNA
Aplp2	chr9	31176515	31176565	21.2115	intron (NM_001102456, intron 3 of 16)	35275	11804	Mm.19133	NM_009691	ENSMUSG00000031996		AI790698|APLP-2	amyloid beta (A4) precursor-like protein 2	protein-coding
Fth1	chr19	9982442	9982492	21.2115	promoter-TSS (NM_010239)	-179	14319	Mm.1776	NM_010239	ENSMUSG00000024661		FHC|Fth|HFt|MFH	ferritin heavy chain 1	protein-coding
Hspa4	chr11	53300469	53300519	21.2115	promoter-TSS (NM_008300)	-15	15525	Mm.239865	NM_008300	ENSMUSG00000020361		70kDa|AI317151|APG-2|Hsp110|Hsp70RY|mKIAA4025	heat shock protein 4	protein-coding
Mir1191b	chr10	81411906	81411956	21.2115	intron (NM_008688, intron 2 of 9)	4366	102465778		NR_106141			mmu-mir-1191b	microRNA mir-1191b	ncRNA
Nmt2	chr2	3284001	3284051	21.2115	promoter-TSS (NM_001290368)	-186	18108	Mm.65021	NM_008708	ENSMUSG00000026643		A930001K02Rik|AI605445|AU044698|hNMT-2	N-myristoyltransferase 2	protein-coding
2510009E07Rik	chr16	21627425	21627475	21.2115	intron (NM_001285894, intron 44 of 45)	67215	72190	Mm.131606	NM_001001881	ENSMUSG00000043391		AI194952	RIKEN cDNA 2510009E07 gene	protein-coding
1810026B05Rik	chr7	73618229	73618279	21.2115	Intergenic (CpG)	-59859	69170	Mm.34539	NR_037569			-	RIKEN cDNA 1810026B05 gene	ncRNA
Actl7b	chr4	56375921	56375971	21.2005	Intergenic	365479	11471	Mm.251434	NM_025271	ENSMUSG00000070980		Tact1	actin-like 7b	protein-coding
Rsbn1	chr3	103914439	103914489	21.0363	exon (NM_172684, exon 1 of 7)	344	229675	Mm.29366	NM_172684	ENSMUSG00000044098		C230004D03Rik|E330004N01|Rosbin|Rsbn|Rsbp|mKIAA3002	rosbin, round spermatid basic protein 1	protein-coding
Fdxr	chr11	115282589	115282639	20.9975	TTS (NM_178035)	-5645	14149	Mm.4719	NM_007997	ENSMUSG00000018861		-	ferredoxin reductase	protein-coding
Bricd5	chr17	24474707	24474757	20.8062	exon (NM_175682, exon 3 of 5)	848	319259	Mm.258355	NM_175682	ENSMUSG00000045744		9930021D14Rik	BRICHOS domain containing 5	protein-coding
Cdc5l	chr17	45433579	45433629	20.7583	5' UTR (NM_152810, exon 1 of 16)	103	71702	Mm.28270	NM_152810	ENSMUSG00000023932		1200002I02Rik|AA408004|PCDC5RP	cell division cycle 5-like (S. pombe)	protein-coding
Hmces	chr6	87909355	87909405	20.4156	intron (NM_017477, intron 21 of 23)	-4596	232210	Mm.246241	NM_173737	ENSMUSG00000030060		8430410A17Rik|C85376	5-hydroxymethylcytosine (hmC) binding, ES cell specific	protein-coding
Rnf4	chr5	34336250	34336300	20.3847	promoter-TSS (NM_011278)	-115	19822	Mm.21281	NM_011278	ENSMUSG00000029110		AU018689|Gtrgeo8	ring finger protein 4	protein-coding
Rasl11b	chr5	74205679	74205729	20.3847	3' UTR (NM_001114660, exon 9 of 9)	10378	68939	Mm.293316	NM_026878	ENSMUSG00000049907		1190017B18Rik	RAS-like, family 11, member B	protein-coding
Col26a1	chr5	136791021	136791071	20.327	intron (NM_024474, intron 3 of 12)	92061	140709	Mm.295020	NM_024474	ENSMUSG00000004415		9430032K24Rik|BC002218|Col26a|Emid2|Emu2	collagen, type XXVI, alpha 1	protein-coding
Pcnxl3	chr19	5688700	5688750	20.282	promoter-TSS (NM_022012)	183	104401	Mm.329650	NM_144868	ENSMUSG00000054874		mKIAA4073	pecanex-like 3 (Drosophila)	protein-coding
Kazn	chr4	142190128	142190178	20.232	intron (NM_144531, intron 1 of 13)	20055	71529	Mm.255986	NM_144531	ENSMUSG00000040606		2310007B04Rik|9030409G11Rik|AI256607|AI666764|AW061099|Kaz|Kazrin	kazrin, periplakin interacting protein	protein-coding
Skap2	chr6	52012677	52012727	20.232	promoter-TSS (NM_018773)	-153	54353	Mm.221479	NM_018773	ENSMUSG00000059182		2610021A10Rik|AA960083|BB137539|RA70|SKAP-HOM|Saps|Scap2|mSKAP55R	src family associated phosphoprotein 2	protein-coding
Xpr1	chr1	155417557	155417607	20.232	promoter-TSS (NM_011273)	-138	19775	Mm.266215	NM_011273	ENSMUSG00000026469		Rmc-1|Rmc1|Sxv|Syg1|XR	xenotropic and polytropic retrovirus receptor 1	protein-coding
Psap	chr10	60295537	60295587	20.232	intron (NM_001146121, intron 6 of 13)	11101	19156	Mm.277498	NM_011179	ENSMUSG00000004207		AI037048|SGP-1	prosaposin	protein-coding
Nxpe3	chr16	55895385	55895435	20.232	promoter-TSS (NM_001134457)	-131	385658	Mm.310635	NM_001134457	ENSMUSG00000075033		Fam55c|Gm1752|Gm611	neurexophilin and PC-esterase domain family, member 3	protein-coding
Mad2l1	chr6	66535330	66535380	20.232	promoter-TSS (NM_019499)	-113	56150	Mm.489653	NM_019499	ENSMUSG00000029910		AA673185|MAD2	MAD2 mitotic arrest deficient-like 1	protein-coding
Mrs2	chr13	24985619	24985669	20.232	intron (NM_008156, intron 23 of 25)	34673	380836	Mm.387097	NM_001013389	ENSMUSG00000021339		Gm902|HPT|Mrs2l|RPT	MRS2 magnesium homeostasis factor homolog (S. cerevisiae)	protein-coding
Gad1	chr2	70558277	70558327	20.232	intron (NR_040496, intron 1 of 2)	-3862	14415	Mm.272120	NM_008077	ENSMUSG00000070880		EP10|GAD25|GAD44|GAD67|Gad-1	glutamate decarboxylase 1	protein-coding
Kcna2	chr3	107129631	107129681	20.232	Intergenic (MLT1K|LTR|ERVL-MaLR)	28089	16490	Mm.39285	NM_008417			Akr6a4|ENSMUSG00000074335|Gm10672|Kca1-2|Kv1.2|Mk-2	potassium voltage-gated channel, shaker-related subfamily, member 2	protein-coding
1700066B17Rik	chr1	39839057	39839107	20.232	Intergenic	8248	73426	Mm.396239	NR_040465			-	RIKEN cDNA 1700066B17 gene	ncRNA
Mir8114	chr1	153899845	153899895	20.0986	promoter-TSS (NM_008131)	-56	102466257		NR_106194			mmu-mir-8114	microRNA mir-8114	ncRNA
Hdac7	chr15	97849731	97849781	20.0986	Intergenic	-5254	56233	Mm.384027	NM_019572	ENSMUSG00000022475		5830434K02Rik|HD7|HD7a|Hdac7a|mFLJ00062	histone deacetylase 7	protein-coding
Wdr1	chr5	38532244	38532294	20.0986	intron (NM_011715, intron 11 of 14)	29326	22388	Mm.2654	NM_011715	ENSMUSG00000005103		Aip1|D5Wsu185e|rede	WD repeat domain 1	protein-coding
Isy1	chr6	87838708	87838758	20.0986	promoter-TSS (NM_133934)	26	57905	Mm.241546	NM_133934	ENSMUSG00000030056		5830446M03Rik|AI181014|AU020769	ISY1 splicing factor homolog (S. cerevisiae)	protein-coding
Arhgef28	chr13	98031450	98031500	20.0457	intron (NM_012026, intron 7 of 35)	174690	110596	Mm.252718	NM_012026	ENSMUSG00000021662		9230110L08Rik|AI323540|D13Bwg1089e|RIP2|Rgnef|RhoGEF|Rhoip2|p190RhoGEF	Rho guanine nucleotide exchange factor (GEF) 28	protein-coding
6820431F20Rik	chr8	20122267	20122317	20.0457	Intergenic (CpG)	175140	547150	Mm.359054	NR_030708	ENSMUSG00000071796		-	cadherin 11 pseudogene	pseudo
Galnt1	chr18	24259082	24259132	20.0457	intron (NM_013814, intron 5 of 12)	53113	14423	Mm.30249	NM_013814	ENSMUSG00000000420		-	UDP-N-acetyl-alpha-D-galactosamine:polypeptide N-acetylgalactosaminyltransferase 1	protein-coding
Mtmr2	chr9	13766707	13766757	20.0457	intron (NR_024025, intron 1 of 15)	17551	77116	Mm.210405	NM_023858	ENSMUSG00000031918		6030445P13Rik	myotubularin related protein 2	protein-coding
Tubb3	chr8	123410326	123410376	20.0457	3' UTR (NM_008559, exon 1 of 1)	-1213	22152	Mm.40068	NM_023279	ENSMUSG00000062380		3200002H15Rik|M(beta)3|M(beta)6	tubulin, beta 3 class III	protein-coding
Il12rb1	chr8	70807516	70807566	20.0457	promoter-TSS (NM_008353)	-908	16161	Mm.731	NM_008353	ENSMUSG00000000791		CD212|IL-12R[b]	interleukin 12 receptor, beta 1	protein-coding
Etv5	chr16	22439798	22439848	20.0457	promoter-TSS (NM_023794)	-253	104156	Mm.155708	NM_023794	ENSMUSG00000013089		1110005E01Rik|8430401F14Rik|ERM	ets variant 5	protein-coding
Mir1901	chr18	11915226	11915276	20.0457	intron (NM_001146287, intron 4 of 9)	-74813	100316686		NR_035447	miRBase:MI0008328		Mirn1901|mmu-mir-1901	microRNA 1901	ncRNA
Trp53	chr11	69581527	69581577	20.0457	intron (NM_001127233, intron 1 of 10) (CpG)	1193	22059	Mm.222	NM_011640	ENSMUSG00000059552		Tp53|bbl|bfy|bhy|p44|p53	transformation related protein 53	protein-coding
Golga7	chr8	23257081	23257131	20.0457	promoter-TSS (NM_020585)	-26	57437	Mm.196269	NM_020585	ENSMUSG00000015341		AB041568|C130038N16Rik|GCP16|GOLGA3AP1|HSPC041|R75586	golgi autoantigen, golgin subfamily a, 7	protein-coding
Xdh	chr17	73882306	73882356	20.0457	Intergenic	67865	22436	Mm.11223	NM_011723	ENSMUSG00000024066		XO|Xor|Xox-1|Xox1	xanthine dehydrogenase	protein-coding
Src	chr2	157417369	157417419	20.0285	Intergenic	-6899	20779	Mm.22845	NM_009271	ENSMUSG00000027646		AW259666|pp60c-src	Rous sarcoma oncogene	protein-coding
Ppp2r2a	chr14	67116462	67116512	20.0285	Intergenic	-44016	71978	Mm.273997	NM_028032	ENSMUSG00000022052		2410004D02Rik|mKIAA1541	protein phosphatase 2, regulatory subunit B, alpha	protein-coding
Pnn	chr12	59066822	59066872	20.0285	promoter-TSS (NM_008891)	-72	18949	Mm.22347	NM_008891	ENSMUSG00000020994		AU045199|D12Ertd512e	pinin	protein-coding
Vstm2l	chr2	157873319	157873369	20.0285	intron (NM_025680, intron 13 of 15)	-41309	277432	Mm.441156	NM_198627	ENSMUSG00000037843		Gm691	V-set and transmembrane domain containing 2-like	protein-coding
Cnot2	chr10	116534520	116534570	20.0285	intron (NM_001037847, intron 2 of 15)	46966	72068	Mm.351553	NM_028082	ENSMUSG00000020166		2600016M12Rik|2810470K03Rik|AA537049|AA959607|AW557563|C79650	CCR4-NOT transcription complex, subunit 2	protein-coding
Ippk	chr13	49436391	49436441	20.0285	intron (NM_001276399, intron 5 of 12)	14802	75678	Mm.390586	NM_199056	ENSMUSG00000021385		1810043M15Rik|InsP6	inositol 1,3,4,5,6-pentakisphosphate 2-kinase	protein-coding
Ncam1	chr9	49851543	49851593	20.0285	Intergenic	-52499	17967	Mm.4974	NM_010875			CD56|E-NCAM|NCAM-1|Ncam	neural cell adhesion molecule 1	protein-coding
Csrp1	chr1	135741222	135741272	20.0285	intron (NM_007791, intron 2 of 5)	12050	13007	Mm.196484	NM_007791	ENSMUSG00000026421		AA408841|AA959891|AW545626|CRP1|Csrp	cysteine and glycine-rich protein 1	protein-coding
Nlgn3	chrX	101332495	101332545	20.0285	Intergenic	33341	245537	Mm.121508	NM_172932			A230085M13Rik|HNL3|NL3	neuroligin 3	protein-coding
Rab8a	chr8	72161211	72161261	20.0285	promoter-TSS (NM_023126)	36	17274	Mm.162811	NM_023126			AA409338|Mel	RAB8A, member RAS oncogene family	protein-coding
9930104L06Rik	chr4	124937020	124937070	20.0285	promoter-TSS (NM_026560)	-3	194268	Mm.266907	NM_177573			-	RIKEN cDNA 9930104L06 gene	protein-coding
Unc5b	chr10	60827432	60827482	20.0285	intron (NM_029770, intron 1 of 16)	4124	107449	Mm.290433	NM_029770	ENSMUSG00000020099		6330415E02Rik|A630020F16|D10Bwg0792e|Unc5h2	unc-5 homolog B (C. elegans)	protein-coding
Hoxc4	chr15	103085966	103086016	20.0285	Intergenic (CpG)	51596	15423	Mm.1351	NM_013553	ENSMUSG00000075394		Hox-3.5	homeobox C4	protein-coding
Jarid2	chr13	44751908	44751958	20.0285	intron (NM_001205043, intron 1 of 17)	20662	16468	Mm.25059	NM_021878	ENSMUSG00000038518		Jmj|jumonji	jumonji, AT rich interactive domain 2	protein-coding
Mir721	chr5	136357466	136357516	20.0285	intron (NM_001291239, intron 8 of 22)	18312	723975		NR_030500			Mirn721|miRY|mir-721|mmu-mir-721	microRNA 721	ncRNA
Myog	chr1	134265984	134266034	20.0285	Intergenic	-23995	17928	Mm.16528	NM_031189	ENSMUSG00000026459		MYF4|bHLHc3|myo	myogenin	protein-coding
Mob3b	chr4	35156361	35156411	20.0285	intron (NM_178061, intron 1 of 3)	1098	214944	Mm.32968	NM_178061	ENSMUSG00000073910		8430436F23Rik|A430018A01Rik|Mobkl2b	MOB kinase activator 3B	protein-coding
Phf2	chr13	48810632	48810682	20.0285	intron (NM_011078, intron 17 of 21)	60228	18676	Mm.486213	NM_011078	ENSMUSG00000038025		GRC5	PHD finger protein 2	protein-coding
Prickle1	chr15	93530064	93530114	20.0285	intron (NM_001033217, intron 1 of 7)	65802	106042	Mm.150314	NM_001033217	ENSMUSG00000036158		1110058P22Rik|AW215793|Prickle|b2b019Clo|mpk1	prickle homolog 1 (Drosophila)	protein-coding
Mnd1	chr3	84155890	84155940	20.0285	promoter-TSS (NM_029797)	-129	76915	Mm.274829	NM_029797	ENSMUSG00000033752		2610034E18Rik|AI591601|Gaj	meiotic nuclear divisions 1 homolog (S. cerevisiae)	protein-coding
Stxbp4	chr11	90638091	90638141	20.0285	promoter-TSS (NM_199008)	-8	20913	Mm.207203	NM_011505	ENSMUSG00000020546		6030470M02Rik|Synip	syntaxin binding protein 4	protein-coding
Kcnq4	chr4	120714059	120714109	20.0285	intron (NM_001081142, intron 7 of 13)	33092	60613	Mm.249977	NM_001081142	ENSMUSG00000028631		-	potassium voltage-gated channel, subfamily Q, member 4	protein-coding
Tmem98	chr11	80810121	80810171	20.0285	promoter-TSS (NM_029537)	-269	103743	Mm.27682	NM_029537	ENSMUSG00000035413		6530411B15Rik|AI463522	transmembrane protein 98	protein-coding
Kcnj11	chr7	46096275	46096325	20.0285	TTS (NM_001204411)	3937	16514	Mm.333863	NM_010602			Kir6.2|mBIR	potassium inwardly rectifying channel, subfamily J, member 11	protein-coding
Malat1	chr19	5803646	5803696	20.0285	promoter-TSS (NR_002847)	-1000	72289	Mm.298256	NR_002847	ENSMUSG00000092341		2210401K01Rik|9430072K23Rik|AI647968|Neat2	metastasis associated lung adenocarcinoma transcript 1 (non-coding RNA)	ncRNA
Man1c1	chr4	134704443	134704493	20.0285	promoter-TSS (NM_207237)	-178	230815	Mm.18905	NM_207237	ENSMUSG00000037306		AI593348	mannosidase, alpha, class 1C, member 1	protein-coding
Axin2	chr11	109011935	109011985	20.0125	Intergenic (LSU-rRNA_Hsa|rRNA|rRNA)	91611	12006	Mm.71710	NM_015732	ENSMUSG00000000142		Axi1|Axil|Conductin	axin2	protein-coding
Ninj1	chr13	49179045	49179095	19.9957	Intergenic	-8477	18081	Mm.18503	NM_013610	ENSMUSG00000037966		AU024536	ninjurin 1	protein-coding
Atp6v1e2	chr17	86937897	86937947	19.9957	Intergenic	9965	74915	Mm.159369	NM_029121	ENSMUSG00000053375		4930500C14Rik|Atp6e1|E1	ATPase, H+ transporting, lysosomal V1 subunit E2	protein-coding
Nkain1	chr4	130568543	130568593	19.9957	intron (NM_025998, intron 1 of 6)	5468	67149	Mm.423029	NM_025998			2610200G18Rik|2810426C15Rik	Na+/K+ transporting ATPase interacting 1	protein-coding
Carhsp1	chr16	8672193	8672243	19.9957	promoter-TSS (NM_025821)	-65	52502	Mm.142095	NM_025821	ENSMUSG00000008393		1200011K09Rik|Crhsp-24|D16Ertd465e	calcium regulated heat stable protein 1	protein-coding
Nrn1l	chr8	105893434	105893484	19.9957	promoter-TSS (NM_001301174)	-108	234700	Mm.133990	NM_175024	ENSMUSG00000044287		Cpg15-2|G630049C14Rik	neuritin 1-like	protein-coding
Rimkla	chr4	119463291	119463341	19.9957	Intergenic	29282	194237	Mm.206201	NM_177572	ENSMUSG00000048899		B930030J24|NAAGS|NAAGS-II|Rimk	ribosomal modification protein rimK-like family member A	protein-coding
A630010A05Rik	chr16	14472813	14472863	19.9786	exon (NM_008576, exon 30 of 31)	-89479	545280	Mm.123679	NR_033556	ENSMUSG00000075395		-	RIKEN cDNA A630010A05 gene	ncRNA
Tonsl	chr15	76640031	76640081	19.9786	promoter-TSS (NM_183091)	-127	72749	Mm.358749	NM_183091	ENSMUSG00000059323		2810439M11Rik|Nfkbil2	tonsoku-like, DNA repair protein	protein-coding
Manba	chr3	135516986	135517036	19.9786	intron (NM_027288, intron 4 of 16) (MLT1F2|LTR|ERVL-MaLR)	31400	110173	Mm.280536	NM_027288	ENSMUSG00000028164		2410030O07Rik|B930014J03Rik|Bmn	mannosidase, beta A, lysosomal	protein-coding
6030407O03Rik	chr1	73864573	73864623	19.9786	promoter-TSS (NR_045311)	-132	109198	Mm.359721	NR_045311			-	RIKEN cDNA 6030407O03 gene	ncRNA
Prr5	chr15	84697730	84697780	19.9786	intron (NM_146061, intron 4 of 7)	16757	109270	Mm.291372	NM_146061	ENSMUSG00000036106		AU043908|Arhgap8|C030017C09Rik|C78947|Protor-1|Protor1	proline rich 5 (renal)	protein-coding
Wwp1	chr4	19709200	19709250	19.9786	promoter-TSS (NM_177327)	-221	107568	Mm.78312	NM_177327	ENSMUSG00000041058		8030445B08Rik|AIP5|SDRP1|Tiul1	WW domain containing E3 ubiquitin protein ligase 1	protein-coding
Cntn1	chr15	91965291	91965341	19.9786	Intergenic	-85849	12805	Mm.4911	NM_007727	ENSMUSG00000055022		AW495098|CNTN|F3cam	contactin 1	protein-coding
Rapgef3	chr15	97760126	97760176	19.9786	intron (NM_144850, intron 6 of 27)	7515	223864	Mm.24028	NM_144850	ENSMUSG00000022469		2310016P22Rik|9330170P05Rik|Epac|Epac1	Rap guanine nucleotide exchange factor (GEF) 3	protein-coding
Eef1d	chr15	75909575	75909625	19.9786	promoter-TSS (NM_178646)	-44	66656	Mm.258927	NM_023240	ENSMUSG00000055762		EF-1-delta	eukaryotic translation elongation factor 1 delta (guanine nucleotide exchange protein)	protein-coding
Nnmt	chr9	48663242	48663292	19.9786	intron (NM_001033324, intron 5 of 6)	-58190	18113	Mm.8362	NM_010924	ENSMUSG00000032271		-	nicotinamide N-methyltransferase	protein-coding
Zhx1	chr15	58076801	58076851	19.9786	promoter-TSS (NM_009572)	-318	22770	Mm.244931	NM_009572	ENSMUSG00000022361		-	zinc fingers and homeoboxes 1	protein-coding
B3gntl1	chr11	121673144	121673194	19.9786	promoter-TSS (NM_178664)	-18	210004	Mm.386847	NM_178664	ENSMUSG00000046605		6030413G23Rik	UDP-GlcNAc:betaGal beta-1,3-N-acetylglucosaminyltransferase-like 1	protein-coding
Rpn1	chr6	88084426	88084476	19.9786	promoter-TSS (NM_133933)	-22	103963	Mm.188544	NM_133933	ENSMUSG00000030062		AU018702|D6Wsu137e|Rpn-1	ribophorin I	protein-coding
Gm7056	chr5	89684415	89684465	19.9786	exon (NM_001081401, exon 20 of 22)	68004	631105	Mm.7732	NR_037571			Gm149	predicted gene 7056	ncRNA
Zfp536	chr7	37466997	37467047	19.9786	Intergenic	302730	243937	Mm.322505	NM_172385	ENSMUSG00000043456		9630010P11Rik|Znf536|mKIAA0390	zinc finger protein 536	protein-coding
Fzd9	chr5	135264303	135264353	19.9786	Intergenic	-13281	14371	Mm.6256	NM_010246	ENSMUSG00000049551		mfz9	frizzled homolog 9 (Drosophila)	protein-coding
1700065J18Rik	chr1	192834821	192834871	19.9786	Intergenic (CpG)	-6859	73455	Mm.414869	NR_040468			-	RIKEN cDNA 1700065J18 gene	ncRNA
Cox18	chr5	90224020	90224070	19.9786	promoter-TSS (NM_001163456)	-49	231430	Mm.319697	NM_001033310	ENSMUSG00000035505		BC038311	cytochrome c oxidase assembly protein 18	protein-coding
Kat2b	chr17	53596525	53596575	19.9786	intron (NM_001190846, intron 1 of 17)	12424	18519	Mm.255025	NM_020005	ENSMUSG00000000708		A930006P13Rik|AI461839|AW536563|Pcaf|p/CAF	K(lysine) acetyltransferase 2B	protein-coding
Mir26b	chr1	74397492	74397542	19.9786	TTS (NM_153088)	3207	387219		NR_029743			Mirn26b|mmu-mir-26b	microRNA 26b	ncRNA
Psmd9	chr5	123252033	123252083	19.9786	Intergenic	23868	67151	Mm.278997	NM_026000	ENSMUSG00000029440		1500011J20Rik|2610202L11Rik|Bridge-1|P27	proteasome (prosome, macropain) 26S subunit, non-ATPase, 9	protein-coding
Ift43	chr12	86105733	86105783	19.9786	intron (NM_029601, intron 2 of 7)	23197	76411	Mm.292345	NM_029601	ENSMUSG00000007867		1700019E19Rik|R75064	intraflagellar transport 43	protein-coding
Klf9	chr19	23135985	23136035	19.9786	Intergenic (CpG)	-5216	16601	Mm.291595	NM_010638	ENSMUSG00000033863		2310051E17Rik|AA589643|BTEB-1|Bteb1|ENSMUSG00000055440|Gm9971	Kruppel-like factor 9	protein-coding
Mir7032	chr5	123985606	123985656	19.9786	intron (NM_145070, intron 1 of 31)	-11221	102465625		NR_105999			mmu-mir-7032	microRNA mir-7032	ncRNA
Hrh1	chr6	114427801	114427851	19.9786	intron (NM_008285, intron 2 of 2)	24160	15465	Mm.333327	NM_008285	ENSMUSG00000053004		Bphs|H1R|HH1R|Hir	histamine receptor H1	protein-coding
Tns3	chr11	8492519	8492569	19.9786	exon (NM_001083587, exon 17 of 31)	171991	319939	Mm.337820	NM_001083587	ENSMUSG00000020422		BC023928|F830010I22Rik|TEM6|Tens1	tensin 3	protein-coding
4933406G16Rik	chr11	19138535	19138585	19.9786	Intergenic	73285	74059	Mm.292321	NR_046037	ENSMUSG00000086025		-	RIKEN cDNA 4933406G16 gene	ncRNA
Mfap4	chr11	61487592	61487642	19.9786	intron (NM_029568, intron 5 of 5)	2173	76293	Mm.272278	NM_029568	ENSMUSG00000042436		1110007F23Rik	microfibrillar-associated protein 4	protein-coding
4833428L15Rik	chr9	45511276	45511326	19.9096	intron (NM_001081270, intron 3 of 32)	-80069	74602	Mm.394117	NR_040732	ENSMUSG00000097074		-	RIKEN cDNA 4833428L15 gene	ncRNA
Rgs3	chr4	62755686	62755736	19.9096	Intergenic	136039	50780	Mm.286753	NM_019492	ENSMUSG00000059810		4930506N09Rik|C2PA-RGS3|C2pa|PDZ-RGS3|RGS3S	regulator of G-protein signaling 3	protein-coding
1700092K14Rik	chr11	114198522	114198572	19.9096	intron (NR_045930, intron 1 of 2)	289	73536	Mm.54275	NR_045930	ENSMUSG00000078600		-	RIKEN cDNA 1700092K14 gene	ncRNA
Mir1936	chr12	102661674	102661724	19.9096	intron (NM_172584, intron 2 of 9)	23321	100316812		NR_035457			mmu-mir-1936	microRNA 1936	ncRNA
Luc7l2	chr6	38552096	38552146	19.9096	intron (NM_138680, intron 1 of 9) (CpG)	677	192196	Mm.276133	NM_138680	ENSMUSG00000029823		4930471C18Rik|AA522013|AU015269|CGI59|Cgi74	LUC7-like 2 (S. cerevisiae)	protein-coding
Ccnt1	chr15	98567828	98567878	19.9096	promoter-TSS (NM_009833)	-217	12455	Mm.29941	NM_009833	ENSMUSG00000011960		2810478G24Rik|AI115585|CycT1	cyclin T1	protein-coding
Ndufs1	chr1	63176634	63176684	19.9096	promoter-TSS (NM_018796)	163	227197	Mm.290791	NM_145518	ENSMUSG00000025968		5830412M15Rik|9930026A05Rik	NADH dehydrogenase (ubiquinone) Fe-S protein 1	protein-coding
Pip4k2a	chr2	18965286	18965336	19.9096	intron (NM_008845, intron 1 of 9)	32810	18718	Mm.313977	NM_008845	ENSMUSG00000026737		AW742916|Pip5k2a	phosphatidylinositol-5-phosphate 4-kinase, type II, alpha	protein-coding
Fbrs	chr7	127478835	127478885	19.9096	Intergenic (CpG)	-6361	14123	Mm.323505	NM_010183	ENSMUSG00000042423		Fbs|Fbs1	fibrosin	protein-coding
Arhgap23	chr11	97449619	97449669	19.9096	promoter-TSS (NM_021493)	-516	58996	Mm.394118	NM_021493	ENSMUSG00000049807		A330041B18Rik	Rho GTPase activating protein 23	protein-coding
Mir7223	chr11	108023189	108023239	19.9096	intron (NM_011101, intron 5 of 16)	26366	102465705		NR_106082	miRBase:MI0023718		mmu-mir-7223	microRNA mir-7223	ncRNA
Mir7230	chr5	113335963	113336013	19.9096	Intergenic	1657	102466821		NR_106089			mmu-mir-7230	microRNA mir-7230	ncRNA
Gm19897	chr7	28780219	28780269	19.9096	intron (NM_022432, intron 8 of 15)	1270	100503790	Mm.446894	NR_040339			-	predicted gene, 19897	ncRNA
1700003M07Rik	chr4	129934359	129934409	19.9096	Intergenic	-25990	72225	Mm.102193	NR_040647			-	RIKEN cDNA 1700003M07 gene	ncRNA
Mir692-2b	chr4	125645353	125645403	19.9096	intron (NM_001081097, intron 5 of 15)	140629	100124641		NR_035409			Mirn692-2b	microRNA 692-2b	ncRNA
Zkscan5	chr5	145204031	145204081	19.9096	promoter-TSS (NM_016683)	-503	22757	Mm.332842	NM_016683	ENSMUSG00000055991		AI132486|AI326970|Zfp95|hKraba1	zinc finger with KRAB and SCAN domains 5	protein-coding
Spata13	chr14	60529197	60529247	19.9096	Intergenic	-105507	219140	Mm.149776	NM_001033272	ENSMUSG00000021990		C79050|ESTM11|X83327|mFLJ00298	spermatogenesis associated 13	protein-coding
Psmc2	chr5	21786696	21786746	19.9096	exon (NM_011188, exon 2 of 13)	1438	19181	Mm.2462	NM_011188	ENSMUSG00000028932		-	proteasome (prosome, macropain) 26S subunit, ATPase 2	protein-coding
Lyrm7	chr11	54860642	54860692	19.9096	promoter-TSS (NM_029327)	-76	75530	Mm.83578	NM_029327			1700024C24Rik|9330147L21Rik	LYR motif containing 7	protein-coding
Mir6931	chr11	103003428	103003478	19.7401	intron (NM_026551, intron 1 of 4)	-3532	102466988		NR_105896			mmu-mir-6931	microRNA mir-6931	ncRNA
D830031N03Rik	chr4	123422975	123423025	19.5337	intron (NM_001199136, intron 57 of 97)	-11089	442834	Mm.483803	NM_001167918			Kiaa0754|mKIAA0754	RIKEN cDNA D830031N03 gene	protein-coding
Rnf114	chr2	167476466	167476516	19.5337	3' UTR (NM_148929, exon 17 of 17)	-16154	81018	Mm.22225	NM_030743	ENSMUSG00000006418		1110008J21Rik|AI225886|AW549494|Zfp228|Zfp313|Znf228	ring finger protein 114	protein-coding
Etv5	chr16	22429044	22429094	19.3691	intron (NM_023794, intron 5 of 12)	10501	104156	Mm.155708	NM_023794	ENSMUSG00000013089		1110005E01Rik|8430401F14Rik|ERM	ets variant 5	protein-coding
Tbc1d15	chr10	115251475	115251525	19.3691	promoter-TSS (NM_025706)	-7	66687	Mm.22252	NM_025706	ENSMUSG00000020130		4432405K22Rik|AU022358|AU023730|AW557774|Ly6dl|Rab7-GAP	TBC1 domain family, member 15	protein-coding
Pde8a	chr7	81213146	81213196	19.3691	promoter-TSS (NM_008803)	-633	18584	Mm.371577	NM_008803			AI551852|Pde8	phosphodiesterase 8A	protein-coding
Cyth1	chr11	118197866	118197916	19.3465	intron (NM_001112699, intron 1 of 12)	14851	19157	Mm.86413	NM_011180	ENSMUSG00000017132		CLM1|CTH-1|CYTIP|Pscd1|mKIAA4240	cytohesin 1	protein-coding
Plcxd1	chr5	110094386	110094436	19.3367	Intergenic	-5558	403178	Mm.297057	NM_207279	ENSMUSG00000064247		A330045H12Rik|Gm576	phosphatidylinositol-specific phospholipase C, X domain containing 1	protein-coding
Chst12	chr5	140505427	140505477	19.0899	promoter-TSS (NM_021528)	-157	59031	Mm.28934	NM_021528			AI595374|C4S-2|C4ST2	carbohydrate sulfotransferase 12	protein-coding
Sqstm1	chr11	50210765	50210815	18.9167	promoter-TSS (NM_011018)	30	18412	Mm.40828	NM_011018	ENSMUSG00000015837		A170|OSF-6|Osi|STAP|STONE14|p62	sequestosome 1	protein-coding
Rsph3a	chr17	7945909	7945959	18.9167	exon (NM_025789, exon 1 of 8)	320	66832	Mm.29830	NM_025789	ENSMUSG00000073471		1700012G05Rik|4930524H12Rik|R74860|Rshl2|Rshl2a	radial spoke 3A homolog (Chlamydomonas)	protein-coding
Sp1	chr15	102405624	102405674	18.9167	promoter-TSS (NM_013672)	-667	20683	Mm.4618	NM_013672	ENSMUSG00000001280		1110003E12Rik|AA450830|AI845540|Sp1-1	trans-acting transcription factor 1	protein-coding
C130026L21Rik	chr5	111532618	111532668	18.9167	Intergenic	-48918	330164	Mm.193276	NM_177875			-	RIKEN cDNA C130026L21 gene	ncRNA
Tango2	chr16	18344060	18344110	18.9167	promoter-TSS (NM_138583)	-153	27883	Mm.265990	NM_138583	ENSMUSG00000013539		D16H22S680E|T10	transport and golgi organization 2	protein-coding
Vps37c	chr19	10709558	10709608	18.9167	intron (NM_181403, intron 2 of 4)	20768	107305	Mm.19091	NM_181403	ENSMUSG00000048832		5730409F24Rik|AU042646	vacuolar protein sorting 37C (yeast)	protein-coding
Cenpf	chr1	189688190	189688240	18.9167	promoter-TSS (NM_001081363)	-129	108000	Mm.129746	NM_001081363	ENSMUSG00000026605		6530404A22Rik|AI325968|CENF|Lek1|PRO1779|mitosin	centromere protein F	protein-coding
4930572O13Rik	chr14	25272541	25272591	18.9167	Intergenic	-129325	75862	Mm.109191	NR_045718			-	RIKEN cDNA 4930572O13 gene	ncRNA
Lrtm2	chr6	119329340	119329390	18.9167	promoter-TSS (NM_001172207)	-161	211187	Mm.121498	NM_172492	ENSMUSG00000055003		A230084J22|AI841794	leucine-rich repeats and transmembrane domains 2	protein-coding
Mfsd11	chr11	116853703	116853753	18.9167	promoter-TSS (NM_011358)	-287	69900	Mm.348004	NM_178620	ENSMUSG00000020818		2600014M03Rik	major facilitator superfamily domain containing 11	protein-coding
Mccc1	chr3	36000672	36000722	18.9167	promoter-TSS (NM_023644)	-19	72039	Mm.249016	NM_023644	ENSMUSG00000027709		1810045E08Rik|2310058B18Rik|MCCalpha|Mcca|R75106	methylcrotonoyl-Coenzyme A carboxylase 1 (alpha)	protein-coding
Srgap3	chr6	112839062	112839112	18.8836	intron (NM_080448, intron 1 of 21)	108179	259302	Mm.236401	NM_080448	ENSMUSG00000030257		AI452337|Arhgap14|D130026O08Rik|Gbi|MEGAP|WRP|mKIAA0411	SLIT-ROBO Rho GTPase activating protein 3	protein-coding
Llgl1	chr11	60703277	60703327	18.8105	intron (NM_001159404, intron 2 of 20)	3612	16897	Mm.285453	NM_008502	ENSMUSG00000020536		AI325176|Lgl1|Llglh|Mgl1	lethal giant larvae homolog 1 (Drosophila)	protein-coding
Fos	chr12	85525191	85525241	18.8105	Intergenic (RLTRETN_Mm|LTR|ERVK)	51315	14281	Mm.246513	NM_010234	ENSMUSG00000021250		D12Rfj1|c-fos|cFos	FBJ osteosarcoma oncogene	protein-coding
Phlpp1	chr1	106226793	106226843	18.8105	intron (NM_133821, intron 1 of 16)	54949	98432	Mm.24115	NM_133821	ENSMUSG00000044340		AI836256|Phlpp|Plekhe1|SCOP|mKIAA0606	PH domain and leucine rich repeat protein phosphatase 1	protein-coding
4933433H22Rik	chr17	84081826	84081876	18.8105	intron (NR_045458, intron 2 of 5)	3191	74473	Mm.399575	NR_045458			-	RIKEN cDNA 4933433H22 gene	ncRNA
Mobp	chr9	120174569	120174619	18.8105	3' UTR (NM_001039364, exon 3 of 3)	24852	17433	Mm.486167	NM_008614	ENSMUSG00000032517		AI835053|AI839848|MOBP155|MOBP170|MOBP69|MOBP73|MOBP81|R74645	myelin-associated oligodendrocytic basic protein	protein-coding
LOC102633035	chr9	101445954	101446004	18.8105	Intergenic	103785	102633035	Mm.411422	NR_110509			-	uncharacterized LOC102633035	ncRNA
Ufsp1	chr5	137294530	137294580	18.8105	promoter-TSS (NM_027356)	-114	70240	Mm.124666	NM_027356	ENSMUSG00000051502		2700038N03Rik|D5Ertd655e	UFM1-specific peptidase 1	protein-coding
4930592I03Rik	chr18	82976126	82976176	18.8105	intron (NM_183033, intron 2 of 5)	-55591	75853	Mm.420737	NR_033307			-	RIKEN cDNA 4930592I03 gene	ncRNA
Fggy	chr4	95494120	95494170	18.8105	Intergenic (MLT2B1|LTR|ERVL)	-63362	75578	Mm.276098	NM_029347	ENSMUSG00000028573		2310009E04Rik	FGGY carbohydrate kinase domain containing	protein-coding
Prr14	chr7	127470982	127471032	18.7031	promoter-TSS (NM_145589)	-607	233895	Mm.44183	NM_145589	ENSMUSG00000030822		BC006909	proline rich 14	protein-coding
Gm2176	chr18	80548911	80548961	18.7031	Intergenic	-4390	100039348	Mm.254722	NR_028424			A430076E10Rik	glucosamine-6-phosphate deaminase 1 pseudogene	pseudo
Evi2a-evi2b	chr11	79530583	79530633	18.7031	promoter-TSS (NM_001033711)	1	101488212	Mm.439665	NM_146023	ENSMUSG00000093938		-	Evi2a-Evi2b readthrough	protein-coding
Mir190a	chr9	67305234	67305284	18.7031	intron (NM_001081242, intron 34 of 57)	-68533	387185		NR_029576			Mir190|Mirn190|mir-190|mmu-mir-190|mmu-mir-190a	microRNA 190a	ncRNA
Pitpnb	chr5	111179844	111179894	18.7031	intron (NM_001267622, intron 5 of 22)	-150894	56305	Mm.200516	NM_019640	ENSMUSG00000050017		AI256223|AU040890	phosphatidylinositol transfer protein, beta	protein-coding
Ppp1r16b	chr2	158716283	158716333	18.7031	intron (NM_153089, intron 2 of 10)	49173	228852	Mm.150540	NM_153089	ENSMUSG00000037754		ANKRD4|C130078N17Rik|TIMAP|Wdt4	protein phosphatase 1, regulatory (inhibitor) subunit 16B	protein-coding
Gm11468	chr2	166304007	166304057	18.7031	Intergenic	30124	670775	Mm.384326	NR_033467	ENSMUSG00000084840		OTTMUSG00000001131	predicted gene 11468	ncRNA
Sf3a3	chr4	124709000	124709050	18.7031	TTS (NM_010213)	-5836	75062	Mm.25779	NM_029157	ENSMUSG00000028902		4930512K19Rik|60kDa	splicing factor 3a, subunit 3	protein-coding
Srgap3	chr6	112880386	112880436	18.7031	intron (NM_080448, intron 1 of 21)	66855	259302	Mm.236401	NM_080448	ENSMUSG00000030257		AI452337|Arhgap14|D130026O08Rik|Gbi|MEGAP|WRP|mKIAA0411	SLIT-ROBO Rho GTPase activating protein 3	protein-coding
*sept9	chr11	117170368	117170418	18.7031	Intergenic	-29268	53860	Mm.38450	NM_017380	ENSMUSG00000059248		MSF1|Msf|PNUTL4|Sint1	septin 9	protein-coding
Cyth1	chr11	118198413	118198463	18.7031	intron (NM_001112699, intron 1 of 12)	14304	19157	Mm.86413	NM_011180	ENSMUSG00000017132		CLM1|CTH-1|CYTIP|Pscd1|mKIAA4240	cytohesin 1	protein-coding
Zfp706	chr15	36981067	36981117	18.7031	Intergenic	26310	68036	Mm.371631	NM_026521	ENSMUSG00000062397		3110006P09Rik|AA793007|AW536850|C77232|Znf706	zinc finger protein 706	protein-coding
Slc45a1	chr4	150540631	150540681	18.7031	intron (NM_001085492, intron 11 of 22)	111518	242773	Mm.29280	NM_173774			C230078B22|Dnb5	solute carrier family 45, member 1	protein-coding
Dopey2	chr16	93729961	93730011	18.7031	intron (NM_027293, intron 2 of 36)	18079	70028	Mm.23230	NM_026700	ENSMUSG00000022946		0610038M01Rik|2610510B01Rik|AI503246|C21orf5|mKIAA0933	dopey family member 2	protein-coding
Zfp68	chr5	138619802	138619852	18.7031	promoter-TSS (NM_001163797)	-84	24135	Mm.27575	NM_013844			KRAB3|KRAZ2|Zfp70|mszf22|mszf49	zinc finger protein 68	protein-coding
Mapk9	chr11	49846683	49846733	18.7031	promoter-TSS (NM_207692)	-43	26420	Mm.68933	NM_016961	ENSMUSG00000020366		AI851083|JNK2|Prkm9|p54aSAPK	mitogen-activated protein kinase 9	protein-coding
Limch1	chr5	66789189	66789239	18.7031	intron (NM_001001980, intron 1 of 25)	43374	77569	Mm.374778	NM_001001980	ENSMUSG00000037736		3732412D22Rik|mKIAA1102	LIM and calponin homology domains 1	protein-coding
Fau	chr19	6057819	6057869	18.7031	promoter-TSS (NM_026246)	-44	14109	Mm.329631	NM_007990	ENSMUSG00000038274		MNSFbeta	Finkel-Biskis-Reilly murine sarcoma virus (FBR-MuSV) ubiquitously expressed (fox derived)	protein-coding
Cdc42se2	chr11	54724521	54724571	18.7031	intron (NM_178626, intron 3 of 5)	63157	72729	Mm.29476	NM_178626	ENSMUSG00000052298		2810404F18Rik|AA408783|AA536669|SPEC2	CDC42 small effector 2	protein-coding
Tdrkh	chr3	94413165	94413215	18.7031	promoter-TSS (NM_028307)	-128	72634	Mm.331198	NM_028307	ENSMUSG00000041912		2700091C21Rik|Tdrd2	tudor and KH domain containing protein	protein-coding
Tmem2	chr19	21723934	21723984	18.7031	Intergenic (MER91A|DNA|hAT-Tip100)	-54381	83921	Mm.329776	NM_031997	ENSMUSG00000024754		-	transmembrane protein 2	protein-coding
Tgfb3	chr12	85974251	85974301	18.7031	intron (NM_001081423, intron 29 of 33) (MLT1F|LTR|ERVL-MaLR)	104765	21809	Mm.3992	NM_009368	ENSMUSG00000021253		Tgfb-3	transforming growth factor, beta 3	protein-coding
Stard10	chr7	101332550	101332600	18.7031	intron (NM_019990, intron 2 of 6)	11256	56018	Mm.28896	NM_019990	ENSMUSG00000030688		AV048538|CGI-52|NY-C0-28|PC-TP2|PCTP2|Pctpl|Sdccag28|SdccagG28|TISP-81	START domain containing 10	protein-coding
Nron	chr2	33755124	33755174	18.7031	intron (NM_175184, intron 7 of 9)	-50667	320482	Mm.442057	NR_045729	ENSMUSG00000086484		A630071L07Rik|Gm24353	non-protein coding RNA, repressor of NFAT	ncRNA
Map1lc3a	chr2	155294022	155294072	18.7031	intron (NM_001004721, intron 10 of 11)	17683	66734	Mm.196239	NM_025735	ENSMUSG00000027602		1010001H21Rik|4922501H04Rik|LC3|LC3a	microtubule-associated protein 1 light chain 3 alpha	protein-coding
Acot11	chr4	106799859	106799909	18.7031	promoter-TSS (NM_025590)	-53	329910	Mm.222956	NM_025590	ENSMUSG00000034853		1110020M10Rik|2010309H15Rik|AW060409|BFIT|BFIT1|Thea|Them1|mKIAA0707	acyl-CoA thioesterase 11	protein-coding
Cpn2	chr16	30185106	30185156	18.7031	Intergenic	82401	71756	Mm.290614	NM_027904	ENSMUSG00000023176		1300018K11Rik	carboxypeptidase N, polypeptide 2	protein-coding
Nob1	chr8	107425074	107425124	18.7031	promoter-TSS (NM_026277)	-61	67619	Mm.334793	NM_026277	ENSMUSG00000003848		1700021I09Rik|ART-4|Nob1p|Psmd8bp1	NIN1/RPN12 binding protein 1 homolog (S. cerevisiae)	protein-coding
Coa4	chr7	100555447	100555497	18.7031	intron (NR_003559, intron 5 of 7)	18372	68185	Mm.228995	NM_183270			5330414O08Rik|AI115477|AW047259|Chchd8|E2ig2	cytochrome c oxidase assembly factor 4	protein-coding
Nron	chr2	33809226	33809276	18.7031	intron (NR_045729, intron 1 of 2)	3435	320482	Mm.442057	NR_045729	ENSMUSG00000086484		A630071L07Rik|Gm24353	non-protein coding RNA, repressor of NFAT	ncRNA
A4galt	chr15	83224190	83224240	18.7031	Intergenic	27516	239559	Mm.323805	NM_001004150	ENSMUSG00000047878		-	alpha 1,4-galactosyltransferase	protein-coding
Slx4ip	chr2	136892107	136892157	18.7031	promoter-TSS (NM_001286983)	-131	74243	Mm.330612	NM_028201	ENSMUSG00000027281		2210009G21Rik|2410004I22Rik|C85661|Slxip	SLX4 interacting protein	protein-coding
Larp6	chr9	60714458	60714508	18.6302	intron (NM_026235, intron 1 of 2)	1362	67557	Mm.44546	NM_026235	ENSMUSG00000034839		5430431G03Rik|AI552438|Achn	La ribonucleoprotein domain family, member 6	protein-coding
Efnb3	chr11	69561607	69561657	18.6302	TTS (NM_144824)	-1395	13643	Mm.249637	NM_007911	ENSMUSG00000003934		EFL-6|ELF-3|Elk-L3|Epl8|LERK-8|NLERK-2	ephrin B3	protein-coding
Mir1190	chr12	100983825	100983875	18.6302	intron (NM_026681, intron 4 of 29)	37918	100316805		NR_035421			Mirn1190|mmu-mir-1190	microRNA 1190	ncRNA
Stx6	chr1	155158555	155158605	18.6302	promoter-TSS (NM_021433)	-123	58244	Mm.66264	NM_021433	ENSMUSG00000026470		2310039E05Rik|2410005I16Rik|AA437559|AI415714|AI845861	syntaxin 6	protein-coding
Armc2	chr10	42092729	42092779	18.6302	Intergenic (UCON8|Unknown|Unknown)	-74372	213402	Mm.211320	NM_001034858	ENSMUSG00000071324		2610018I05Rik	armadillo repeat containing 2	protein-coding
4933433H22Rik	chr17	84099925	84099975	18.6302	Intergenic	21290	74473	Mm.399575	NR_045458			-	RIKEN cDNA 4933433H22 gene	ncRNA
Tmcc2	chr1	132375411	132375461	18.6302	intron (NM_178874, intron 2 of 4)	15845	68875	Mm.273785	NM_178874	ENSMUSG00000042066		1110063G11Rik	transmembrane and coiled-coil domains 2	protein-coding
Mdh1	chr11	21572025	21572075	18.6205	promoter-TSS (NM_008618)	-116	17449	Mm.212703	NM_008618	ENSMUSG00000020321		B230377B03Rik|D17921|MDH-s|MDHA|Mor-2|Mor2	malate dehydrogenase 1, NAD (soluble)	protein-coding
Pdxk	chr10	78464936	78464986	18.6197	promoter-TSS (NM_172134)	-13	216134	Mm.206159	NM_172134	ENSMUSG00000032788		2310036D04Rik|AA119688|C77999	pyridoxal (pyridoxine, vitamin B6) kinase	protein-coding
Cenpj	chr14	56571984	56572034	18.6197	promoter-TSS (NM_001014996)	-163	219103	Mm.212525	NM_001014996	ENSMUSG00000064128		4932437H03Rik|CPAP|Gm81|LAP|LIP1	centromere protein J	protein-coding
Tex2	chr11	106572090	106572140	18.6197	intron (NM_198292, intron 1 of 11)	40815	21763	Mm.102407	NM_198292	ENSMUSG00000040548		4930568E07Rik|AI553404|Def-5|Taz4	testis expressed gene 2	protein-coding
Kif1a	chr1	93101944	93101994	18.6197	promoter-TSS (NM_001294149)	-95	16560	Mm.276408	NM_008440	ENSMUSG00000014602		ATSV|C630002N23Rik|Gm1626|Kns1	kinesin family member 1A	protein-coding
Plcl1	chr1	55405743	55405793	18.6197	promoter-TSS (NM_001114663)	-178	227120	Mm.194183	NM_001114663			C230017K02Rik|PLC-L|PLC-L1|PLCE|PLCL|PLDL1|PRIP|PRIP-1	phospholipase C-like 1	protein-coding
Aldh4a1	chr4	139622797	139622847	18.6197	promoter-TSS (NM_175438)	-72	212647	Mm.273571	NM_175438	ENSMUSG00000028737		A930035F14Rik|Ahd-1|Ahd1|Aldh4|Aldh5a1|E330022C09|P5cd|P5cdh|P5cdhl|P5cdhs|Ssdh1	aldehyde dehydrogenase 4 family, member A1	protein-coding
Mitf	chr6	98049310	98049360	18.6197	Intergenic	57552	17342	Mm.333284	NM_008601	ENSMUSG00000035158		BCC2|Bhlhe32|Gsfbcc2|Vitiligo|Wh|bw|mi|vit	microphthalmia-associated transcription factor	protein-coding
Sbf1	chr15	89315382	89315432	18.6197	promoter-TSS (NM_001081030)	-96	77980	Mm.35483	NM_030019	ENSMUSG00000036529		2610510A08Rik|B230113C15Rik|Mtmr5|mKIAA3020	SET binding factor 1	protein-coding
Ddx50	chr10	62651302	62651352	18.6197	promoter-TSS (NM_053183)	-129	94213	Mm.114116	NM_053183	ENSMUSG00000020076		4933429B04Rik|8430408E17Rik|GU2|RH-II	DEAD (Asp-Glu-Ala-Asp) box polypeptide 50	protein-coding
Dact3	chr7	16880363	16880413	18.6197	intron (NM_001081655, intron 1 of 3)	5071	629378	Mm.491123	NM_001081655	ENSMUSG00000078794		EG666671|naa-3	dapper homolog 3, antagonist of beta-catenin (xenopus)	protein-coding
Tmem125	chr4	118542618	118542668	18.6197	5' UTR (NM_172383, exon 3 of 4)	1083	230678	Mm.23639	NM_172383	ENSMUSG00000050854		6330530A05Rik|AV223516	transmembrane protein 125	protein-coding
Gcsh	chr8	116993610	116993660	18.5798	promoter-TSS (NM_026572)	-186	68133	Mm.258462	NM_026572	ENSMUSG00000034424		1100001L02Rik|5730591C18Rik	glycine cleavage system protein H (aminomethyl carrier)	protein-coding
Rab4a	chr8	123784008	123784058	18.5798	Intergenic	-21963	19341	Mm.9221	NM_009003	ENSMUSG00000019478		AI848268|Rab4	RAB4A, member RAS oncogene family	protein-coding
Pwwp2a	chr11	43681836	43681886	18.5798	promoter-TSS (NM_001164231)	-137	70802	Mm.397449	NM_027557	ENSMUSG00000044950		4631424J17Rik|AI891583|AU024105|D930040F23Rik	PWWP domain containing 2A	protein-coding
Wnt7b	chr15	85634645	85634695	18.5798	Intergenic (CpG)	-52849	22422	Mm.306946	NM_009528	ENSMUSG00000022382		Wnt-7b	wingless-type MMTV integration site family, member 7B	protein-coding
Srl	chr16	4489220	4489270	18.5798	intron (NM_175347, intron 4 of 6)	33808	106393	Mm.35811	NM_175347	ENSMUSG00000022519		9830004M20Rik|AW108387|sar	sarcalumenin	protein-coding
Sub1	chr15	11996072	11996122	18.5798	promoter-TSS (NM_011294)	-90	20024	Mm.41746	NM_011294	ENSMUSG00000022205		AI842364|P15|P9|Pc4|Rpo2tc1	SUB1 homolog (S. cerevisiae)	protein-coding
Mir5129	chr2	45028101	45028151	18.5798	intron (NM_001289521, intron 1 of 8) (MIRc|SINE|MIR)	-4949	100628598		NR_039591			mmu-mir-5129|mu-mir-5129	microRNA 5129	ncRNA
Rap2b	chr3	61363667	61363717	18.5798	promoter-TSS (NM_028712)	-815	74012	Mm.422674	NM_028712	ENSMUSG00000036894		4021402C18Rik|AA408554	RAP2B, member of RAS oncogene family	protein-coding
Rwdd1	chr10	34019633	34019683	18.5798	promoter-TSS (NM_025614)	-42	66521	Mm.28528	NM_025614	ENSMUSG00000019782		0710001K08Rik|2610002D06Rik|2700069A07Rik|IH1	RWD domain containing 1	protein-coding
Sec13	chr6	113740675	113740725	18.5798	promoter-TSS (NM_024206)	-19	110379	Mm.29296	NM_024206	ENSMUSG00000030298		1110003H02Rik|Sec13l1|Sec13r	SEC13 homolog (S. cerevisiae)	protein-coding
Tcof1	chr18	60848952	60849002	18.5798	promoter-TSS (NM_011552)	-13	21453	Mm.486251	NM_011552	ENSMUSG00000024613		AA408847|AW209012|treacle	Treacher Collins Franceschetti syndrome 1, homolog	protein-coding
Ube2h	chr6	30300535	30300585	18.5798	intron (NM_001169576, intron 1 of 4)	3979	22214	Mm.332967	NM_009459	ENSMUSG00000039159		1500009C23Rik|AI181839|AI326965|AI462483|AW227540|E2-20K|Gid3|N28148|Ubc8	ubiquitin-conjugating enzyme E2H	protein-coding
Arsi	chr18	60909207	60909257	18.5223	Intergenic (MTC-int|LTR|ERVL-MaLR)	-3008	545260	Mm.20147	NM_001038499			BC020108	arylsulfatase i	protein-coding
4922502H24Rik	chr13	101471043	101471093	18.5223	Intergenic	-73488	78136	Mm.399065	NR_046187			-	RIKEN cDNA 4922502H24 gene	ncRNA
Sh3bp4	chr1	89130606	89130656	18.5223	intron (NM_133816, intron 2 of 5)	60169	98402	Mm.170983	NM_133816			AI594717|AW227605|BOG25	SH3-domain binding protein 4	protein-coding
Cdc42ep1	chr15	78833005	78833055	18.5223	Intergenic	-9617	104445	Mm.307488	NM_027219	ENSMUSG00000049521		1810058K22Rik|AA980734|Borg5|CEP1|MSE55	CDC42 effector protein (Rho GTPase binding) 1	protein-coding
Tnfrsf21	chr17	43077226	43077276	18.5223	intron (NM_178589, intron 4 of 5)	60696	94185	Mm.200792	NM_178589	ENSMUSG00000023915		AA959878|DR6|R74815|TR7	tumor necrosis factor receptor superfamily, member 21	protein-coding
Nfe2	chr15	103248668	103248718	18.5223	exon (NM_008685, exon 3 of 3)	6723	18022	Mm.457989	NM_008685	ENSMUSG00000058794		45kDa|NF-E2|p45|p45NFE2|p45nf-e2	nuclear factor, erythroid derived 2	protein-coding
Fam210b	chr2	172348656	172348706	18.5223	intron (NM_025912, intron 1 of 2)	3104	67017	Mm.30013	NM_025912	ENSMUSG00000027495		2010011I20Rik|AI430961|AV108736	family with sequence similarity 210, member B	protein-coding
Eya3	chr4	132652902	132652952	18.5223	intron (NM_210071, intron 1 of 16) (RSINE1|SINE|B4)	13881	14050	Mm.227733	NM_010166	ENSMUSG00000028886		AI844637	eyes absent 3 homolog (Drosophila)	protein-coding
Setbp1	chr18	78914397	78914447	18.5223	intron (NM_053099, intron 3 of 5)	194969	240427	Mm.312871	NM_053099	ENSMUSG00000024548		C130092E12|Seb|mKIAA0437	SET binding protein 1	protein-coding
9930012K11Rik	chr14	70168066	70168116	18.5223	intron (NM_001253736, intron 6 of 9)	-8589	268759	Mm.12148	NM_001004155	ENSMUSG00000044551		-	RIKEN cDNA 9930012K11 gene	protein-coding
Olig2	chr16	91246383	91246433	18.5223	Intergenic	20858	50913	Mm.37289	NM_016967	ENSMUSG00000039830		AI604895|Bhlhb1|Olg-2|Oligo2|RK17|bHLHe19	oligodendrocyte transcription factor 2	protein-coding
1700060C20Rik	chr2	158191342	158191392	18.5223	promoter-TSS (NR_036606)	-641	73399	Mm.416861	NR_036606	ENSMUSG00000078957		-	RIKEN cDNA 1700060C20 gene	ncRNA
Fam178b	chr1	36634127	36634177	18.5223	intron (NM_001126046, intron 5 of 14)	-40820	381337	Mm.17413	NM_027957	ENSMUSG00000046337		1700024G10Rik|Gm990	family with sequence similarity 178, member B	protein-coding
Fam107a	chr14	8325396	8325446	18.5223	Intergenic (Charlie5|DNA|hAT-Charlie)	-15645	268709	Mm.256058	NM_183187	ENSMUSG00000021750		DRR1	family with sequence similarity 107, member A	protein-coding
E2f4	chr8	105297572	105297622	18.5223	promoter-TSS (NM_148952)	-66	104394	Mm.34554	NM_148952	ENSMUSG00000014859		2010111M04Rik|AI427446	E2F transcription factor 4	protein-coding
Foxp1	chr6	99425214	99425264	18.5223	intron (NM_053202, intron 1 of 18) (MER58B|DNA|hAT-Charlie)	10106	108655	Mm.234965	NM_053202	ENSMUSG00000030067		3110052D19Rik|4932443N09Rik|AI461938|AW494214	forkhead box P1	protein-coding
Adar	chr3	89634090	89634140	18.5223	intron (NM_080466, intron 3 of 7)	-80907	56417	Mm.316628	NM_019655	ENSMUSG00000027951		AV242451|Adar1|Adar1p110|Adar1p150|mZaADAR	adenosine deaminase, RNA-specific	protein-coding
1700086L19Rik	chr12	74238166	74238216	18.5223	exon (NM_172804, exon 6 of 7)	-46085	74284	Mm.287421	NR_030733			1700006L05Rik|AU016007	RIKEN cDNA 1700086L19 gene	ncRNA
Tmem121	chr12	113238124	113238174	18.5223	Intergenic (Lx8|LINE|L1)	52246	69195	Mm.313244	NM_153776	ENSMUSG00000049036		2410008J05Rik|Hole	transmembrane protein 121	protein-coding
Fign	chr2	63702616	63702666	18.5223	Intergenic	395397	60344	Mm.130769	NM_021716	ENSMUSG00000075324		fi|fidget	fidgetin	protein-coding
Ocstamp	chr2	165397284	165397334	18.5223	exon (NM_029021, exon 2 of 3)	3085	74614	Mm.72179	NM_029021			4833422F24Rik|OC-STAMP	osteoclast stimulatory transmembrane protein	protein-coding
Arhgef19	chr4	141236997	141237047	18.5223	Intergenic	-5862	213649	Mm.134460	NM_172520	ENSMUSG00000028919		6030432F23|6430573B13Rik|WGEF	Rho guanine nucleotide exchange factor (GEF) 19	protein-coding
Srcin1	chr11	97576678	97576728	18.5223	Intergenic	-1577	56013	Mm.342665	NM_018873	ENSMUSG00000038453		P140|SNIP|mKIAA1684|p140Cap	SRC kinase signaling inhibitor 1	protein-coding
Snord17	chr2	144238538	144238588	18.5223	Intergenic	27639	100313519	Mm.453538	NR_030762			MBI-43	small nucleolar RNA, C/D box 17	snoRNA
G630071F17Rik	chr18	60654007	60654057	18.5223	Intergenic	-9378	328963	Mm.417203	NR_045401			G630071F17	RIKEN cDNA G630071F17 gene	ncRNA
Dpys	chr15	39877908	39877958	18.5223	exon (NM_172814, exon 5 of 7)	-20463	64705	Mm.275974	NM_022722	ENSMUSG00000022304		1200017I10Rik|1300004I01Rik|DHP|DHPase	dihydropyrimidinase	protein-coding
Pp2d1	chr17	53543788	53543838	18.5223	Intergenic	-4362	110332	Mm.444633	NM_173449	ENSMUSG00000044957		4921523A10Rik	protein phosphatase 2C-like domain containing 1	protein-coding
Ddit4	chr10	59921069	59921119	18.462	Intergenic	30676	74747	Mm.21697	NM_029083	ENSMUSG00000020108		5830413E08Rik|AA415483|REDD1|Rtp801|dig2	DNA-damage-inducible transcript 4	protein-coding
Bcar1	chr8	111726674	111726724	18.462	intron (NM_009954, intron 1 of 6)	5437	12927	Mm.3758	NM_009954	ENSMUSG00000031955		AI385681|Cas|Crkas	breast cancer anti-estrogen resistance 1	protein-coding
4932412D23Rik	chr16	42875485	42875535	18.3676	promoter-TSS (NR_040521)	77	75722	Mm.243747	NR_040521	ENSMUSG00000075070		ENSMUSG00000075070|Gm10809	RIKEN cDNA 4932412D23 gene	ncRNA
2210018M11Rik	chr7	98656832	98656882	18.3676	promoter-TSS (NM_172280)	-288	233545	Mm.387819	NM_172280	ENSMUSG00000035401		2310016L09Rik|AU019521|AU019557|Emsy	RIKEN cDNA 2210018M11 gene	protein-coding
Yme1l1	chr2	23156477	23156527	18.3676	promoter-TSS (NM_025979)	-3	27377	Mm.23335	NM_013771	ENSMUSG00000026775		FtsH1|Ftsh	YME1-like 1 (S. cerevisiae)	protein-coding
Umps	chr16	33941436	33941486	18.3538	intron (NM_001145884, intron 11 of 14)	25542	22247	Mm.13145	NM_009471	ENSMUSG00000022814		1700095D23Rik|AA408257|AL033308|BB164745	uridine monophosphate synthetase	protein-coding
Naglu	chr11	101070014	101070064	18.3408	promoter-TSS (NM_013792)	-55	27419	Mm.95452	NM_013792	ENSMUSG00000001751		-	alpha-N-acetylglucosaminidase (Sanfilippo disease IIIB)	protein-coding
Dennd5a	chr7	109968315	109968365	18.277	Intergenic	-7918	19347	Mm.21904	NM_021494	ENSMUSG00000035901		1500012B19Rik|AJ245569|AW496491|ORF37|Rab6ip1|mKIAA1091	DENN/MADD domain containing 5A	protein-coding
Dock4	chr12	40499117	40499167	18.1835	intron (NM_172803, intron 1 of 52)	53089	238130	Mm.341423	NM_172803	ENSMUSG00000035954		5330406C03|6330411N01Rik|AF263288|C030023J22|mKIAA0716	dedicator of cytokinesis 4	protein-coding
Vcpip1	chr1	9748466	9748516	18.1835	promoter-TSS (NM_173443)	-109	70675	Mm.274493	NM_173443			4932442A08|5730421J18Rik|5730538E15Rik|VCIP135|mKIAA1850	valosin containing protein (p97)/p47 complex interacting protein 1	protein-coding
Aurkaip1	chr4	155834045	155834095	18.1775	TTS (NM_025338)	2801	66077	Mm.28999	NM_025338	ENSMUSG00000065990		0610033H09Rik|Aip|Akip|MRP-S38	aurora kinase A interacting protein 1	protein-coding
Cenpt	chr8	105852072	105852122	18.0934	promoter-TSS (NM_177150)	-89	320394	Mm.334775	NM_177150	ENSMUSG00000036672		G630055P03Rik	centromere protein T	protein-coding
Rab5b	chr10	128696331	128696381	17.915	promoter-TSS (NM_177411)	-88	19344	Mm.12815	NM_011229	ENSMUSG00000000711		C030027M18Rik	RAB5B, member RAS oncogene family	protein-coding
Dcbld2	chr16	58408090	58408140	17.915	promoter-TSS (NM_028523)	-420	73379	Mm.373589	NM_028523	ENSMUSG00000035107		1700055P21Rik|AW146002|CLCP1|Esdn	discoidin, CUB and LCCL domain containing 2	protein-coding
Pex10	chr4	155066899	155066949	17.915	promoter-TSS (NM_001042407)	-106	668173	Mm.133114	NM_001042407	ENSMUSG00000029047		AV128229|Gm142	peroxisomal biogenesis factor 10	protein-coding
Sf1	chr19	6363518	6363568	17.8478	promoter-TSS (NM_011750)	-147	22668	Mm.256422	NM_011750	ENSMUSG00000024949		BBP|MZFM|WBP4|Zfp162	splicing factor 1	protein-coding
Btbd3	chr2	138246050	138246100	17.8092	Intergenic (LTR16C|LTR|ERVL)	-10509	228662	Mm.153405	NM_145534	ENSMUSG00000062098		mKIAA0952	BTB (POZ) domain containing 3	protein-coding
Thsd1	chr8	22248105	22248155	17.8092	intron (NM_001293688, intron 3 of 3)	20827	56229	Mm.32067	NM_019576	ENSMUSG00000031480		4833423O18Rik|Tmtsp	thrombospondin, type I, domain 1	protein-coding
Syt11	chr3	88758326	88758376	17.8092	intron (NM_018804, intron 2 of 3)	14248	229521	Mm.379376	NM_018804	ENSMUSG00000068923		1500004A13Rik|3632445O20Rik|5430404N14Rik|6530420C11Rik|AI851970	synaptotagmin XI	protein-coding
Gm5122	chr9	61013294	61013344	17.8092	Intergenic	-3750	330956	Mm.207985	NR_040767			A430102L10	predicted gene 5122	ncRNA
Akap8	chr17	32321178	32321228	17.8092	promoter-TSS (NM_019774)	-50	56399	Mm.328945	NM_019774	ENSMUSG00000024045		1200016A02Rik|AA673585|AKAP95|AU015639	A kinase (PRKA) anchor protein 8	protein-coding
Tpcn1	chr5	120567414	120567464	17.8092	intron (NM_145853, intron 2 of 27)	21174	252972	Mm.114054	NM_145853	ENSMUSG00000032741		5730403B01Rik|Tpc1|mKIAA1169	two pore channel 1	protein-coding
Myrip	chr9	120349247	120349297	17.8092	intron (NM_144557, intron 2 of 16)	45199	245049	Mm.100936	NM_144557	ENSMUSG00000041794		A230081N12Rik|Slac2-c|Slac2c	myosin VIIA and Rab interacting protein	protein-coding
Sdf2l1	chr16	17132369	17132419	17.8092	promoter-TSS (NM_022324)	-11	64136	Mm.30222	NM_022324	ENSMUSG00000022769		-	stromal cell-derived factor 2-like 1	protein-coding
Mbd1	chr18	74268209	74268259	17.8092	promoter-TSS (NM_013594)	-54	17190	Mm.22522	NM_013594	ENSMUSG00000024561		Cxxc3|PCM1	methyl-CpG binding domain protein 1	protein-coding
Flnc	chr6	29436042	29436092	17.8092	intron (NM_001081185, intron 1 of 47)	2914	68794	Mm.39046	NM_001081185	ENSMUSG00000068699		1110055E19Rik|ABP-280|ABPL|Fln2	filamin C, gamma	protein-coding
Mfsd7a	chr5	108449436	108449486	17.8092	promoter-TSS (NM_172883)	-570	243197	Mm.106818	NM_172883	ENSMUSG00000029490		4732482E20Rik|Mfsd7	major facilitator superfamily domain containing 7A	protein-coding
Atp1a1	chr3	101552013	101552063	17.8092	Intergenic	52669	11928	Mm.280103	NM_144900	ENSMUSG00000033161		Atpa-1|BC010319	ATPase, Na+/K+ transporting, alpha 1 polypeptide	protein-coding
3110043O21Rik	chr4	35226207	35226257	17.8092	promoter-TSS (NM_001081343)	-352	73205	Mm.331544	NM_001081343	ENSMUSG00000028300		AI840585	RIKEN cDNA 3110043O21 gene	protein-coding
Sipa1l3	chr7	29453336	29453386	17.8092	intron (NM_001081028, intron 2 of 22)	52099	74206	Mm.447042	NM_001081028	ENSMUSG00000030583		2610511M17Rik	signal-induced proliferation-associated 1 like 3	protein-coding
Plekhf2	chr4	11038674	11038724	17.8092	Intergenic	-31080	71801	Mm.34351	NM_175175	ENSMUSG00000049969		1110070J07Rik|AA673237|ZFYVE18	pleckstrin homology domain containing, family F (with FYVE domain) member 2	protein-coding
Cpeb4	chr11	31870845	31870895	17.8092	promoter-TSS (NM_001290676)	-70	67579	Mm.339792	NM_026252	ENSMUSG00000020300		Cpe-bp4|Cpeb-4|mCPEB-4	cytoplasmic polyadenylation element binding protein 4	protein-coding
Fam107a	chr14	8305196	8305246	17.8092	intron (NM_183187, intron 1 of 3)	4555	268709	Mm.256058	NM_183187	ENSMUSG00000021750		DRR1	family with sequence similarity 107, member A	protein-coding
Mitf	chr6	97857818	97857868	17.8092	intron (NM_001113198, intron 1 of 9)	50785	17342	Mm.333284	NM_008601	ENSMUSG00000035158		BCC2|Bhlhe32|Gsfbcc2|Vitiligo|Wh|bw|mi|vit	microphthalmia-associated transcription factor	protein-coding
Kcna6	chr6	126697985	126698035	17.8092	Intergenic	42664	16494	Mm.62535	NM_013568	ENSMUSG00000038077		Kv1.6|MK1.6	potassium voltage-gated channel, shaker-related, subfamily, member 6	protein-coding
Ccnd3	chr17	47511386	47511436	17.7445	intron (NM_001081636, intron 1 of 6)	6360	12445	Mm.27291	NM_007632	ENSMUSG00000034165		9230106B05Rik|AA682053|AL024085|AW146355|C78795	cyclin D3	protein-coding
Fos	chr12	85497958	85498008	17.7445	Intergenic	24082	14281	Mm.246513	NM_010234	ENSMUSG00000021250		D12Rfj1|c-fos|cFos	FBJ osteosarcoma oncogene	protein-coding
Ndufs8	chr19	3912773	3912823	17.6848	promoter-TSS (NM_001271444)	-24	225887	Mm.44227	NM_144870	ENSMUSG00000059734		BC021616|CI-23kD|TYKY	NADH dehydrogenase (ubiquinone) Fe-S protein 8	protein-coding
Arhgap26	chr18	38993065	38993115	17.6848	promoter-TSS (NM_175164)	-55	71302	Mm.329396	NM_175164	ENSMUSG00000036452		1810044B20Rik|2610010G17Rik|4933432P15Rik|AI853435|mKIAA0621	Rho GTPase activating protein 26	protein-coding
Helb	chr10	120112929	120112979	17.6848	promoter-TSS (NM_080446)	11	117599	Mm.214703	NM_080446	ENSMUSG00000020228		AI447783|D10Ertd664e	helicase (DNA) B	protein-coding
Cops8	chr1	90603444	90603494	17.6848	promoter-TSS (NM_133805)	44	108679	Mm.119177	NM_133805	ENSMUSG00000034432		9430009J09Rik|AA408242|Csn8|Sgn8	COP9 (constitutive photomorphogenic) homolog, subunit 8 (Arabidopsis thaliana)	protein-coding
Dpysl2	chr14	66834620	66834670	17.6848	intron (NM_009955, intron 3 of 13)	33955	12934	Mm.352648	NM_009955	ENSMUSG00000022048		AI851130|Crmp2|DRP2|Musunc33|TOAD-64|Ulip2	dihydropyrimidinase-like 2	protein-coding
Myeov2	chr1	92638271	92638321	17.5733	intron (NR_028108, intron 2 of 2)	3652	66915	Mm.30179	NM_001163425	ENSMUSG00000073616		1110002M09Rik	myeloma overexpressed 2	protein-coding
Fra10ac1	chr19	38224143	38224193	17.4872	promoter-TSS (NM_001081075)	-36	70567	Mm.30607	NM_001081075	ENSMUSG00000054237		5730455O13Rik|AI448293	FRA10AC1 homolog (human)	protein-coding
Rps11	chr7	45124378	45124428	17.4872	promoter-TSS (NM_013725)	-14	27207	Mm.196538	NM_013725	ENSMUSG00000003429		-	ribosomal protein S11	protein-coding
Abtb1	chr6	88842329	88842379	17.4872	promoter-TSS (NR_045880)	-419	80283	Mm.166858	NM_030251	ENSMUSG00000030083		AI847549|BC003234|BPOZ|EF1ABP	ankyrin repeat and BTB (POZ) domain containing 1	protein-coding
4930486F22Rik	chr10	86065078	86065128	17.4872	intron (NM_013722, intron 10 of 13)	-30751	78170	Mm.444790	NR_038024			-	RIKEN cDNA 4930486F22 gene	ncRNA
Jup	chr11	100391194	100391244	17.4872	intron (NM_010593, intron 1 of 13)	6571	16480	Mm.299774	NM_010593	ENSMUSG00000001552		Ctnng|D930025P04Rik|PG	junction plakoglobin	protein-coding
Dusp28	chr1	92906882	92906932	17.4872	promoter-TSS (NM_175118)	-82	67446	Mm.46179	NM_175118	ENSMUSG00000047067		0710001B24Rik|AV005521	dual specificity phosphatase 28	protein-coding
Cdk4	chr10	127063334	127063384	17.4872	promoter-TSS (NM_009870)	-244	12567	Mm.6839	NM_009870			Crk3	cyclin-dependent kinase 4	protein-coding
4930444F02Rik	chr10	18816653	18816703	17.4069	intron (NR_102728, intron 2 of 3) (RLTR19-int|LTR|ERVK)	15252	73968	Mm.55591	NR_038034			1700010L24Rik|mpiR	RIKEN cDNA 4930444F02 gene	ncRNA
Cited2	chr10	17723194	17723244	17.4069	promoter-TSS (NM_010828)	-9	17684	Mm.272321	NM_010828	ENSMUSG00000039910		AI835299|ER154-like|Mrg1|Msg2|p35srj	Cbp/p300-interacting transactivator, with Glu/Asp-rich carboxy-terminal domain, 2	protein-coding
Wdr26	chr1	181232780	181232830	17.4069	Intergenic	-20827	226757	Mm.289082	NM_145514	ENSMUSG00000038733		1600024A01Rik|AA693241|AI447817|AU044014|C77982|Gid7	WD repeat domain 26	protein-coding
Prob1	chr18	35655955	35656005	17.4069	promoter-TSS (NM_001270646)	-781	381148	Mm.297784	NM_001270646			Gm1614	proline rich basic protein 1	protein-coding
Pdzrn3	chr6	101473460	101473510	17.4069	Intergenic	-95588	55983	Mm.321654	NM_018884	ENSMUSG00000035357		1110020C07Rik|AI429718|AL023082|LNX3|SEMACAP3|Semcap3	PDZ domain containing RING finger 3	protein-coding
Pcyt1a	chr16	32430893	32430943	17.4069	promoter-TSS (NM_001163160)	-3	13026	Mm.98775	NM_009981	ENSMUSG00000005615		CTalpha|Cctalpha|Ctpct|Cttalpha	phosphate cytidylyltransferase 1, choline, alpha isoform	protein-coding
Ccdc58	chr16	36072073	36072123	17.4069	promoter-TSS (NM_027342)	438	381045	Mm.310434	NM_198645	ENSMUSG00000075229		A930007B11Rik|AI413631	coiled-coil domain containing 58	protein-coding
Slc6a6	chr6	91730091	91730141	17.4069	intron (NM_009320, intron 5 of 14)	46049	21366	Mm.395650	NM_009320	ENSMUSG00000030096		AA589629|C80501|Taut	solute carrier family 6 (neurotransmitter transporter, taurine), member 6	protein-coding
Tnip2	chr5	34514108	34514158	17.4069	promoter-TSS (NM_139064)	-154	231130	Mm.28615	NM_139064	ENSMUSG00000059866		1810020H16Rik|ABIN-2|AI428870	TNFAIP3 interacting protein 2	protein-coding
Mbp	chr18	82554280	82554330	17.4069	promoter-TSS (NM_001025254)	-158	17196	Mm.252063	NM_010777	ENSMUSG00000041607		C76307|Hmbpr|R75289|golli-mbp|mld|shi	myelin basic protein	protein-coding
Farp1	chr14	121191917	121191967	17.4069	intron (NM_134082, intron 2 of 26)	156368	223254	Mm.223980	NM_134082	ENSMUSG00000025555		AW228844|BC030329|Cdep	FERM, RhoGEF (Arhgef) and pleckstrin domain protein 1 (chondrocyte-derived)	protein-coding
Puf60	chr15	76080954	76081004	17.3974	promoter-TSS (NM_001164600)	-33	67959	Mm.29965	NM_028364	ENSMUSG00000002524		2410104I19Rik|2810454F19Rik|SIAHBP1	poly-U binding splicing factor 60	protein-coding
Dgat2	chr7	99182997	99183047	17.3974	promoter-TSS (NM_026384)	-309	67800	Mm.180189	NM_026384	ENSMUSG00000030747		0610010B06Rik|ARAT|DGAT-2	diacylglycerol O-acyltransferase 2	protein-coding
Eif3a	chr19	60790632	60790682	17.3974	promoter-TSS (NM_010123)	36	13669	Mm.2238	NM_010123	ENSMUSG00000024991		A830012B05Rik|Csma|Eif3|Eif3s10|mKIAA0139	eukaryotic translation initiation factor 3, subunit A	protein-coding
Rabl2	chr15	89591934	89591984	17.3974	promoter-TSS (NM_026817)	-36	68708	Mm.23258	NM_026817	ENSMUSG00000022621		1110031N17Rik|AW549303|Rabl2a	RAB, member RAS oncogene family-like 2	protein-coding
Mrpl35	chr6	71804183	71804233	17.3974	intron (NM_178608, intron 6 of 6)	19576	66223	Mm.28579	NM_025430	ENSMUSG00000052962		1110066C01Rik	mitochondrial ribosomal protein L35	protein-coding
Paupar	chr2	105612107	105612157	17.3974	intron (NR_002867, intron 1 of 3)	49211	103164605	Mm.444995	NR_117095			-	Pax6 upstream antisense RNA	ncRNA
1700028P15Rik	chr2	171705092	171705142	17.3974	Intergenic	257682	75655	Mm.396203	NR_040509	ENSMUSG00000086823		-	RIKEN cDNA 1700028P15 gene	ncRNA
Mir346	chr14	35119506	35119556	17.3974	intron (NM_008166, intron 4 of 15)	224922	723847		NR_029774			Mirn346|mmu-mir-346	microRNA 346	ncRNA
Tekt1	chr11	72342772	72342822	17.3974	Intergenic	18499	21689	Mm.42257	NM_011569	ENSMUSG00000020799		MT14	tektin 1	protein-coding
Kansl2	chr15	98534308	98534358	17.3974	promoter-TSS (NM_001289437)	-64	69612	Mm.296240	NM_133714	ENSMUSG00000022992		2310037I24Rik|B930009D17	KAT8 regulatory NSL complex subunit 2	protein-coding
Csrp1	chr1	135665671	135665721	17.3974	Intergenic	-63501	13007	Mm.196484	NM_007791	ENSMUSG00000026421		AA408841|AA959891|AW545626|CRP1|Csrp	cysteine and glycine-rich protein 1	protein-coding
Mir15a	chr14	61648845	61648895	17.3974	intron (NR_028264, intron 1 of 6) (CpG)	-16760	387174		NR_029733	miRBase:MI0000564		Mirn15a|mmu-mir-15a	microRNA 15a	ncRNA
Dbnl	chr11	5788438	5788488	17.3974	promoter-TSS (NM_001146308)	-20	13169	Mm.256925	NM_013810	ENSMUSG00000020476		Abp1|SH3P7|mAbp1	drebrin-like	protein-coding
Enpp2	chr15	54935744	54935794	17.3974	Intergenic	-15623	18606	Mm.250256	NM_015744	ENSMUSG00000022425		ATX|Npps2|PD-Ialpha|Pdnp2|lysoPLD	ectonucleotide pyrophosphatase/phosphodiesterase 2	protein-coding
Hspe1	chr1	55088077	55088127	17.3974	promoter-TSS (NM_010477)	-46	15528	Mm.215667	NM_008303	ENSMUSG00000073676		10kDa|Hsp10|mt-cpn10	heat shock protein 1 (chaperonin 10)	protein-coding
Plekhh1	chr12	79024596	79024646	17.3974	Intergenic	-4542	211945	Mm.478321	NM_181073	ENSMUSG00000060716		AV308913|C77772|D630024D12Rik|mKIAA1200	pleckstrin homology domain containing, family H (with MyTH4 domain) member 1	protein-coding
Bad	chr19	6951557	6951607	17.3974	3' UTR (NM_007522, exon 4 of 4)	9020	12015	Mm.4387	NM_007522	ENSMUSG00000024959		AI325008|Bbc2	BCL2-associated agonist of cell death	protein-coding
Dixdc1	chr9	50722499	50722549	17.3974	intron (NM_178118, intron 1 of 19)	5460	330938	Mm.82598	NM_178118	ENSMUSG00000032064		4930563F16Rik|BC048182|Ccd1|Ccd1Aalpha1L|Ccd1Abeta1L|Ccd1BalphaL|Ccd1BbetaL|Ccd1CL|mKIAA1735	DIX domain containing 1	protein-coding
Ccdc8	chr7	17003466	17003516	17.3974	Intergenic	8903	434130	Mm.459162	NM_001101535			ENSMUSG00000041117	coiled-coil domain containing 8	protein-coding
Zfp592	chr7	81025280	81025330	17.3974	exon (NM_178707, exon 3 of 10)	31621	233410	Mm.29525	NM_178707	ENSMUSG00000005621		8430405N24|A730014M16Rik|Znf592|mKIAA0211	zinc finger protein 592	protein-coding
Slc25a44	chr3	88427658	88427708	17.3974	Intergenic	-2542	229517	Mm.301740	NM_178696	ENSMUSG00000050144		6720482A19|B430110G05Rik	solute carrier family 25, member 44	protein-coding
Ncor2	chr5	125111296	125111346	17.3974	intron (NM_011424, intron 4 of 46)	67893	20602	Mm.278646	NM_011424	ENSMUSG00000029478		N-CoR|SMRT|SMRTe	nuclear receptor co-repressor 2	protein-coding
Acyp2	chr11	30672880	30672930	17.3974	Intergenic	-23509	75572	Mm.390319	NM_029344			2310004B09Rik	acylphosphatase 2, muscle type	protein-coding
Tmem101	chr11	102156335	102156385	17.3974	promoter-TSS (NM_029649)	47	76547	Mm.46529	NM_029649	ENSMUSG00000020921		2610511E22Rik	transmembrane protein 101	protein-coding
Rnf220	chr4	117409884	117409934	17.3974	intron (NM_025739, intron 2 of 14)	87006	66743	Mm.318331	NM_025739	ENSMUSG00000028677		4732477A13|4931406I20Rik|5730503K05Rik|AV302541	ring finger protein 220	protein-coding
B3gnt9	chr8	105255154	105255204	17.358	promoter-TSS (NM_001271915)	-26	97440	Mm.489600	NM_178879	ENSMUSG00000069920		3-Gn-T9|B3gnt9-ps|BGnT-9|C76565|C76566|beta-1|beta3Gn-T9	UDP-GlcNAc:betaGal beta-1,3-N-acetylglucosaminyltransferase 9	protein-coding
Tmem2	chr19	21742262	21742312	17.358	Intergenic	-36053	83921	Mm.329776	NM_031997	ENSMUSG00000024754		-	transmembrane protein 2	protein-coding
Ogg1	chr6	113326841	113326891	17.358	promoter-TSS (NM_010957)	-110	18294	Mm.43612	NM_010957	ENSMUSG00000030271		Mmh	8-oxoguanine DNA-glycosylase 1	protein-coding
Foxo3	chr10	42277773	42277823	17.3578	Intergenic (CpG-1005)	-1056	56484	Mm.338613	NM_019740	ENSMUSG00000048756		1110048B16Rik|2010203A17Rik|C76856|FKHRL1|Fkhr2|Foxo3a	forkhead box O3	protein-coding
Pccb	chr9	101034962	101035012	17.3578	promoter-TSS (NM_025835)	-112	66904	Mm.335385	NM_025835	ENSMUSG00000032527		1300012P06Rik|AI314687|R74805	propionyl Coenzyme A carboxylase, beta polypeptide	protein-coding
D17Wsu104e	chr17	56185695	56185745	17.3578	TTS (NM_172624)	-1800	28106	Mm.294870	NM_080837			Il25|Ly6elg	DNA segment, Chr 17, Wayne State University 104, expressed	protein-coding
Grb10	chr11	11968999	11969049	17.3578	intron (NM_010345, intron 3 of 16)	58947	14783	Mm.273117	NM_010345	ENSMUSG00000020176		5730571D09Rik|AI325020|Meg1|mKIAA0207	growth factor receptor bound protein 10	protein-coding
Cdv3	chr9	103365944	103365994	17.3578	promoter-TSS (NM_001134427)	-189	321022	Mm.261025	NM_175565	ENSMUSG00000032803		2510010F10Rik|C230084J24Rik|C79446|TPP36	carnitine deficiency-associated gene expressed in ventricle 3	protein-coding
Gm10509	chr17	21679771	21679821	17.3407	Intergenic	-10416	100310809	Mm.463100	NR_045766			ENSMUSG00000073448	zinc finger protein 51 pseudogene	pseudo
Fabp5	chr3	10013259	10013309	17.2877	intron (NM_001272098, intron 1 of 2)	699	16592	Mm.741	NM_010634	ENSMUSG00000027533		E-FABP|Fabpe|Klbp|PA-FABP|mal1	fatty acid binding protein 5, epidermal	protein-coding
Morn4	chr19	42086377	42086427	17.2877	promoter-TSS (NM_198108)	-32	226123	Mm.259441	NM_198108	ENSMUSG00000049670		-	MORN repeat containing 4	protein-coding
Spdef	chr17	27761830	27761880	17.2877	intron (NM_001271511, intron 3 of 3)	-32904	30051	Mm.26768	NM_013891	ENSMUSG00000024215		PDEF|Pse	SAM pointed domain containing ets transcription factor	protein-coding
Kcna10	chr3	107160200	107160250	17.2877	Intergenic	-22918	242151	Mm.245155	NM_001081140	ENSMUSG00000042861		Gm1962|Kcna8|Kv1.8	potassium voltage-gated channel, shaker-related subfamily, member 10	protein-coding
Inpp4a	chr1	37351056	37351106	17.2877	intron (NM_001290797, intron 1 of 25)	-18136	269180	Mm.5294	NM_030266	ENSMUSG00000026113		107kDa|9630012D15|D130048C09Rik|R74740	inositol polyphosphate-4-phosphatase, type I	protein-coding
Mfn2	chr4	147890468	147890518	17.2877	intron (NM_001285921, intron 5 of 19)	14205	170731	Mm.154312	NM_133201	ENSMUSG00000029020		D630023P19Rik|Fzo	mitofusin 2	protein-coding
Rad51b	chr12	79511849	79511899	17.2877	intron (NM_009014, intron 7 of 10)	214523	19363	Mm.341756	NM_009014	ENSMUSG00000059060		AI553500|R51H2|Rad51l1|mREC2	RAD51 homolog B	protein-coding
Mir1191b	chr10	81414090	81414140	17.2815	intron (NM_008688, intron 2 of 9)	2182	102465778		NR_106141			mmu-mir-1191b	microRNA mir-1191b	ncRNA
Bpgm	chr6	34481544	34481594	17.2815	intron (NM_007563, intron 1 of 2)	5213	12183	Mm.282863	NM_007563	ENSMUSG00000038871		AI323730|AL022789|C86192	2,3-bisphosphoglycerate mutase	protein-coding
Jmjd8	chr17	25829054	25829104	17.2815	promoter-TSS (NM_028101)	36	72106	Mm.277599	NM_028101	ENSMUSG00000025736		2610003J06Rik	jumonji domain containing 8	protein-coding
Rpe	chr1	66700760	66700810	17.2815	promoter-TSS (NM_025683)	-108	66646	Mm.240912	NM_025683	ENSMUSG00000026005		2810429B02Rik|5730518J08Rik	ribulose-5-phosphate-3-epimerase	protein-coding
Usf1	chr1	171411255	171411305	17.2815	promoter-TSS (NM_009480)	-401	22278	Mm.8	NM_009480	ENSMUSG00000026641		bHLHb11	upstream transcription factor 1	protein-coding
Smarca5	chr8	80753534	80753584	17.2815	Intergenic	-14100	93762	Mm.246803	NM_053124			4933427E24Rik|D030040M08Rik|D330027N15Rik|MommeD4|Snf2h	SWI/SNF related, matrix associated, actin dependent regulator of chromatin, subfamily a, member 5	protein-coding
Mir374c	chrX	103563872	103563922	17.2815	non-coding (NR_028381, exon 11 of 11)	-9188	100526513		NR_037298			mmu-mir-374c	microRNA 374c	ncRNA
Elmo1	chr13	20288553	20288603	17.2815	intron (NM_080288, intron 12 of 21)	-184412	140580	Mm.342392	NM_080288	ENSMUSG00000041112		6330578D22Rik|C230095H21Rik|CED-12	engulfment and cell motility 1	protein-coding
4930482G09Rik	chr3	153416603	153416653	17.2691	intron (NM_011372, intron 2 of 4)	-264520	75001		NR_108044			-	RIKEN cDNA 4930482G09 gene	ncRNA
Olig2	chr16	91184395	91184445	17.1069	Intergenic	-41130	50913	Mm.37289	NM_016967	ENSMUSG00000039830		AI604895|Bhlhb1|Olg-2|Oligo2|RK17|bHLHe19	oligodendrocyte transcription factor 2	protein-coding
Adam18	chr8	24650202	24650252	17.0804	intron (NM_010084, intron 10 of 19)	24528	13524	Mm.89943	NM_010084	ENSMUSG00000031552		Adam27|Dtgn3|Tmdc3|tMDCIII	a disintegrin and metallopeptidase domain 18	protein-coding
Gtf2a1	chr12	91589916	91589966	17.0804	promoter-TSS (NM_031391)	-292	83602	Mm.275728	NM_031391	ENSMUSG00000020962		6330549H03Rik|AA536742|AA959775|AW060250|TfIIAa/b|Tfiia1	general transcription factor II A, 1	protein-coding
Atr	chr9	95857647	95857697	17.0804	promoter-TSS (NM_019864)	75	245000	Mm.212462	NM_019864	ENSMUSG00000032409		-	ataxia telangiectasia and Rad3 related	protein-coding
Ndufb8	chr19	44555457	44555507	17.0804	promoter-TSS (NM_026061)	-67	67264	Mm.2060	NM_026061	ENSMUSG00000025204		2900010I05Rik|AI987932	NADH dehydrogenase (ubiquinone) 1 beta subcomplex 8	protein-coding
Arhgap24	chr5	102783728	102783778	17.0804	intron (NM_001286468, intron 1 of 7)	14943	231532	Mm.440191	NM_029270	ENSMUSG00000057315		0610025G21Rik	Rho GTPase activating protein 24	protein-coding
1700006H21Rik	chr13	107700495	107700545	17.0804	Intergenic	13123	72257	Mm.234155	NR_045900			-	RIKEN cDNA 1700006H21 gene	ncRNA
Cbx4	chr11	119083883	119083933	17.0804	intron (NM_007625, intron 3 of 4)	2329	12418	Mm.268070	NM_007625	ENSMUSG00000039989		MPc2|PC2	chromobox 4	protein-coding
Zfp280c	chrX	48582156	48582206	17.0804	intron (NM_001166650, intron 2 of 17) (RMER4A|LTR|ERVK)	9580	208968	Mm.293819	NM_153532	ENSMUSG00000036916		BC028839|Suhw3|Zfp633|Znf280c|mKIAA1584	zinc finger protein 280C	protein-coding
Noxa1	chr2	25126344	25126394	17.0804	Intergenic	-31164	241275	Mm.218774	NM_172204	ENSMUSG00000036805		NY-CO-31|SDCCAG31	NADPH oxidase activator 1	protein-coding
Zscan2	chr7	80860817	80860867	17.0804	Intergenic	-1266	22691	Mm.358645	NM_009553	ENSMUSG00000038797		Zfp-29|Zfp29	zinc finger and SCAN domain containing 2	protein-coding
2310043L19Rik	chr1	177623490	177623540	17.0804	Intergenic	19428	75589	Mm.86666	NR_037994			-	RIKEN cDNA 2310043L19 gene	ncRNA
Dnajb2	chr1	75248234	75248284	17.0804	intron (NM_008985, intron 20 of 22)	11557	56812	Mm.489660	NM_020266			2700059H22Rik|Dnajb10|Hsj1|mDj8	DnaJ (Hsp40) homolog, subfamily B, member 2	protein-coding
Mir5616	chr4	149536274	149536324	17.0804	intron (NM_023465, intron 1 of 4)	-1564	100885828		NR_049189	miRBase:MI0019184		mmu-mir-5616	microRNA mir-5616	ncRNA
Pvrl1	chr9	43719564	43719614	17.0804	Intergenic	-24987	58235	Mm.335096	NM_021424	ENSMUSG00000032012		AI835281|AW549174|Cd111|HIgR|HveC|PRR|PRR1|nectin-1	poliovirus receptor-related 1	protein-coding
Tfeb	chr17	47763096	47763146	17.0804	intron (NM_001161723, intron 1 of 8)	-22623	21425	Mm.2305	NM_011549	ENSMUSG00000023990		Tcfeb|bHLHe35	transcription factor EB	protein-coding
Fos	chr12	85524683	85524733	17.0804	Intergenic	50807	14281	Mm.246513	NM_010234	ENSMUSG00000021250		D12Rfj1|c-fos|cFos	FBJ osteosarcoma oncogene	protein-coding
Lbr	chr1	181842467	181842517	17.0804	promoter-TSS (NM_133815)	-91	98386	Mm.4538	NM_133815	ENSMUSG00000004880		AI505894|ic	lamin B receptor	protein-coding
Schip1	chr3	68252694	68252744	17.0804	intron (NM_001113420, intron 1 of 6)	187917	30953	Mm.331064	NM_013928	ENSMUSG00000027777		Nf2ip|Schip-1	schwannomin interacting protein 1	protein-coding
Tcf7l2	chr19	55951594	55951644	17.0804	Intergenic	56298	21416	Mm.139815	NM_009333	ENSMUSG00000024985		TCF4B|TCF4E|Tcf-4|Tcf4|mTcf-4B|mTcf-4E	transcription factor 7 like 2, T cell specific, HMG box	protein-coding
Lrrc16a	chr13	24223930	24223980	17.0804	intron (NM_026825, intron 2 of 37)	56835	68732	Mm.211047	NM_026825	ENSMUSG00000021338		1110037D04Rik|AI425970|CARMIL|D130057M20|Lrrc16	leucine rich repeat containing 16A	protein-coding
Tmem132d	chr5	128439931	128439981	17.0804	Intergenic	-6879	243274	Mm.447698	NM_172885	ENSMUSG00000034310		C630028F04Rik	transmembrane protein 132D	protein-coding
Fbp2	chr13	62865877	62865927	17.0804	intron (NM_019395, intron 6 of 6)	-7532	14120	Mm.391871	NM_007994	ENSMUSG00000021456		Fbp-1|Fbp1|Rae-30	fructose bisphosphatase 2	protein-coding
Myo1e	chr9	70207313	70207363	17.0804	promoter-TSS (NM_181072)	-12	71602	Mm.249311	NM_181072	ENSMUSG00000032220		2310020N23Rik|9130023P14Rik|AA407778|myosin-1e|myr 3	myosin IE	protein-coding
Plcl1	chr1	55454287	55454337	17.0804	intron (NM_001114663, intron 1 of 5)	48366	227120	Mm.194183	NM_001114663			C230017K02Rik|PLC-L|PLC-L1|PLCE|PLCL|PLDL1|PRIP|PRIP-1	phospholipase C-like 1	protein-coding
Klk6	chr7	43824388	43824438	17.0804	promoter-TSS (NM_001164698)	-131	19144	Mm.3944	NM_011177	ENSMUSG00000050063		AI849898|BSP|Bssp|Klk29|MSP|Prss18|Prss9|neurosin	kallikrein related-peptidase 6	protein-coding
Lrtm2	chr6	119321911	119321961	17.0804	intron (NM_001172207, intron 3 of 4)	7268	211187	Mm.121498	NM_172492	ENSMUSG00000055003		A230084J22|AI841794	leucine-rich repeats and transmembrane domains 2	protein-coding
Ttpal	chr2	163602183	163602233	17.0804	promoter-TSS (NM_029512)	-106	76080	Mm.89828	NM_029512	ENSMUSG00000017679		3110080A02Rik|5830472M02Rik	tocopherol (alpha) transfer protein-like	protein-coding
Gm15663	chr10	105639030	105639080	17.0804	Intergenic	64504	327812	Mm.191660	NR_038032	ENSMUSG00000085282		9330159K06|OTTMUSG00000025047	predicted gene 15663	ncRNA
Uvrag	chr7	99074117	99074167	17.0252	intron (NM_178635, intron 5 of 14)	67002	78610	Mm.323072	NM_178635	ENSMUSG00000035354		9530039D02Rik|AI648770|BB124205|Uvrag1|Uvragl	UV radiation resistance associated gene	protein-coding
Rab20	chr8	11417946	11417996	16.9602	intron (NM_009932, intron 20 of 47)	60528	19332	Mm.37632	NM_011227			AA536966|D8Ertd350e	RAB20, member RAS oncogene family	protein-coding
Tmem194	chr10	127676840	127676890	16.8051	promoter-TSS (NM_001113211)	-200	210035	Mm.251075	NM_173732	ENSMUSG00000040195		Tmem194a	transmembrane protein 194	protein-coding
Rtn4	chr11	29692935	29692985	16.7578	promoter-TSS (NM_194054)	62	68585	Mm.192580	NM_024226	ENSMUSG00000020458		1110020G17Rik|AA407876|AA409940|AA960376|ASY|C130026I10Rik|NOGO|NSP-CL|NgA|Nogo-A|Nogo-B|Nogo-C|mKIAA0886|mKIAA4153	reticulon 4	protein-coding
Hs1bp3	chr12	8339696	8339746	16.7172	intron (NM_021429, intron 6 of 6)	26288	58240	Mm.309954	NM_021429	ENSMUSG00000020605		-	HCLS1 binding protein 3	protein-coding
Pcm1	chr8	41239405	41239455	16.7172	promoter-TSS (NM_023662)	-329	18536	Mm.117896	NM_023662	ENSMUSG00000031592		2600002H09Rik|9430077F19Rik|C030044G17Rik	pericentriolar material 1	protein-coding
Gpd1	chr15	99715707	99715757	16.7172	Intergenic	-1861	14555	Mm.252391	NM_010271	ENSMUSG00000023019		AI747587|Gdc-1|Gdc1|mKIAA4010	glycerol-3-phosphate dehydrogenase 1 (soluble)	protein-coding
Spag9	chr11	94044198	94044248	16.7172	promoter-TSS (NM_001199205)	18	70834	Mm.260737	NM_027569	ENSMUSG00000020859		3110018C07Rik|4733401I23Rik|4831406C20Rik|AW552012|JLP|JSAP2|JSAP2a|Jip4|Mapk8ip4|syd1	sperm associated antigen 9	protein-coding
Disc1	chr8	125067323	125067373	16.7172	intron (NM_174854, intron 1 of 12)	13153	244667	Mm.233504	NM_170596	ENSMUSG00000043051		-	disrupted in schizophrenia 1	protein-coding
Abcb10	chr8	123978290	123978340	16.7172	intron (NM_019552, intron 1 of 12) (MIR|SINE|MIR)	4807	56199	Mm.274243	NM_019552	ENSMUSG00000031974		Abc-me|Abcb12	ATP-binding cassette, sub-family B (MDR/TAP), member 10	protein-coding
Mtcl1	chr17	66444166	66444216	16.7172	intron (NM_001114098, intron 1 of 14)	5559	68617	Mm.33421	NM_172963	ENSMUSG00000052105		1110012J17Rik|Ccdc165|D130071O13|Kiaa0802|Soga2|mKIAA0802|t8219b25	microtubule crosslinking factor 1	protein-coding
Tgfbrap1	chr1	43098408	43098458	16.7172	promoter-TSS (NM_133818)	189	73122	Mm.246069	NM_001013025	ENSMUSG00000070939		3110018K12Rik|AU024090|AU042859|AW742551|Trap1	transforming growth factor, beta receptor associated protein 1	protein-coding
Slc43a2	chr11	75531600	75531650	16.7172	promoter-TSS (NM_173388)	-69	215113	Mm.11186	NM_173388	ENSMUSG00000038178		7630402D21Rik|BC042513|Lat4	solute carrier family 43, member 2	protein-coding
Phospho1	chr11	95812415	95812465	16.7172	Intergenic	-12060	237928	Mm.133075	NM_153104	ENSMUSG00000050860		D11Moh36|Phospo1	phosphatase, orphan 1	protein-coding
B630005N14Rik	chr6	13678026	13678076	16.7172	promoter-TSS (NM_175312)	-85	101148	Mm.354863	NM_175312	ENSMUSG00000042742		AI666701	RIKEN cDNA B630005N14 gene	protein-coding
Usp24	chr4	106232684	106232734	16.7172	Intergenic	-83504	329908	Mm.234544	NM_183225	ENSMUSG00000028514		2700066K03Rik|2810030C21Rik|AI414051|B130021E18|C79851	ubiquitin specific peptidase 24	protein-coding
Zer1	chr2	30124535	30124585	16.7172	promoter-TSS (NM_178694)	51	227693	Mm.44526	NM_178694	ENSMUSG00000039686		C230075L19Rik|Zyg11bl	zyg-11 related, cell cycle regulator	protein-coding
Tmem126b	chr7	90476064	90476114	16.7172	promoter-TSS (NM_026734)	-94	68472	Mm.289791	NM_026734			1110001A23Rik	transmembrane protein 126B	protein-coding
Stk25	chr1	93635795	93635845	16.7172	promoter-TSS (NM_021537)	-93	59041	Mm.28761	NM_021537	ENSMUSG00000026277		1500019J11Rik|AU018434|C86992|Ste20-like|Ysk1	serine/threonine kinase 25 (yeast)	protein-coding
Gtpbp1	chr15	79690471	79690521	16.7172	promoter-TSS (NM_013818)	-400	14904	Mm.19080	NM_013818	ENSMUSG00000042535		AL022987|AW045683|C85212|GP-1|Gtpbp	GTP binding protein 1	protein-coding
Orai1	chr5	123014965	123015015	16.7172	promoter-TSS (NM_175423)	-84	109305	Mm.218582	NM_175423	ENSMUSG00000049686		D730049H07Rik|Tmem142a|orai-1	ORAI calcium release-activated calcium modulator 1	protein-coding
Tmem53	chr4	117342945	117342995	16.7172	intron (NM_025739, intron 2 of 14)	90630	68777	Mm.331805	NM_026837	ENSMUSG00000048772		1110038M16Rik|1500001P22Rik|1700012A05Rik	transmembrane protein 53	protein-coding
Cebpd	chr16	15889615	15889665	16.6795	TTS (NM_007679)	2354	12609	Mm.347407	NM_007679			-	CCAAT/enhancer binding protein (C/EBP), delta	protein-coding
Hnrnpa1	chr15	103240365	103240415	16.5629	promoter-TSS (NR_104427)	-7	15382	Mm.237064	NM_010447	ENSMUSG00000046434		HDP-1|Hdp|Hnrpa1|hnRNP A1|hnrnp-A1	heterogeneous nuclear ribonucleoprotein A1	protein-coding
Zfp639	chr3	32509094	32509144	16.5099	Intergenic	-1431	67778	Mm.285620	NM_144519			6230400O18Rik|ANC-2H01|ZASC1|Znf639	zinc finger protein 639	protein-coding
Farp2	chr1	93511923	93511973	16.5099	promoter-TSS (NM_145519)	-156	227377	Mm.243091	NM_145519	ENSMUSG00000034066		AI465173|BC009153|D030026M03Rik|Fir|mKIAA0793	FERM, RhoGEF and pleckstrin domain protein 2	protein-coding
Zbtb6	chr2	37430872	37430922	16.5039	promoter-TSS (NM_146253)	22	241322	Mm.330182	NM_146253	ENSMUSG00000066798		A830092L04Rik|ZID|Zfp482	zinc finger and BTB domain containing 6	protein-coding
Gm1821	chr11	62551170	62551220	16.5039	promoter-TSS (NM_011664)	-309	218963	Mm.282093	NR_002875			-	ubiquitin pseudogene	pseudo
Mog	chr17	37028983	37029033	16.5039	Intergenic	-5610	17441	Mm.210857	NM_010814	ENSMUSG00000076439		B230317G11Rik	myelin oligodendrocyte glycoprotein	protein-coding
Peg3	chr7	6728818	6728868	16.366	intron (NM_008817, intron 1 of 8)	1576	18616	Mm.389800	NM_008817			AL022617|ASF-1|End4|Gcap4|Pw1|Zfp102|mKIAA0287	paternally expressed 3	protein-coding
Fem1c	chr18	46525821	46525871	16.366	5' UTR (NM_173423, exon 1 of 3)	125	240263	Mm.38249	NM_173423			2610312A07Rik|3632443A22Rik|AI646567	fem-1 homolog c (C.elegans)	protein-coding
Arhgef37	chr18	61536524	61536574	16.2797	promoter-TSS (NM_177828)	-13	328967	Mm.488098	NM_177828	ENSMUSG00000045094		4933429F08Rik	Rho guanine nucleotide exchange factor (GEF) 37	protein-coding
Smim13	chr13	41249815	41249865	16.2797	promoter-TSS (NM_001135577)	-4	108934	Mm.38578	NM_001135577	ENSMUSG00000091264		2900036K02Rik	small integral membrane protein 13	protein-coding
Apod	chr16	31314681	31314731	16.2797	5' UTR (NM_001301353, exon 1 of 6)	102	11815	Mm.2082	NM_007470	ENSMUSG00000022548		-	apolipoprotein D	protein-coding
5930430L01Rik	chr5	148995328	148995378	16.2797	promoter-TSS (NR_102383)	-138	319982	Mm.33303	NR_102383	ENSMUSG00000041298		-	RIKEN cDNA 5930430L01 gene	ncRNA
Tmem60	chr5	20882427	20882477	16.2797	promoter-TSS (NM_172992)	-1	212090	Mm.347525	NM_177601			BC027828	transmembrane protein 60	protein-coding
Riok3	chr18	12128667	12128717	16.2797	promoter-TSS (NM_024182)	-158	66878	Mm.28551	NM_024182	ENSMUSG00000024404		1200013N13Rik|D18Ertd331e|E130306C24Rik|Sudd	RIO kinase 3	protein-coding
Grk4	chr5	34660320	34660370	16.2797	promoter-TSS (NM_019497)	-34	14772	Mm.117076	NM_019497	ENSMUSG00000052783		A830025H08Rik|GRK|Gprk2l|Gprk4	G protein-coupled receptor kinase 4	protein-coding
Clcn7	chr17	25133431	25133481	16.1092	promoter-TSS (NM_011930)	62	26373	Mm.270587	NM_011930	ENSMUSG00000036636		AA409691|AW538136|ClC-7|D17Wsu51e	chloride channel 7	protein-coding
St8sia3	chr18	64014034	64014084	16.1092	Intergenic	-240300	20451	Mm.252110	NM_009182	ENSMUSG00000056812		AI847333|ST8SiaIII|Siat8c	ST8 alpha-N-acetyl-neuraminide alpha-2,8-sialyltransferase 3	protein-coding
Kif6	chr17	49824654	49824704	16.1092	intron (NM_177052, intron 13 of 22)	209507	319991	Mm.441340	NM_177052	ENSMUSG00000023999		D130004B10Rik|D130084M03Rik	kinesin family member 6	protein-coding
Fopnl	chr16	14317303	14317353	16.1092	promoter-TSS (NM_025345)	4	66086	Mm.42072	NM_025345	ENSMUSG00000022677		0610037P05Rik	Fgfr1op N-terminal like	protein-coding
Dlg1	chr16	31580976	31581026	16.1092	Intergenic (MLT1H|LTR|ERVL-MaLR)	-82442	13383	Mm.382	NM_007862	ENSMUSG00000022770		B130052P05Rik|Dlgh1|E-dlg/SAP97|SAP-97|SAP97|mKIAA4187	discs, large homolog 1 (Drosophila)	protein-coding
Scamp1	chr13	94172992	94173042	16.1092	intron (NM_172589, intron 2 of 3)	112264	107767	Mm.201455	NM_029153	ENSMUSG00000021687		4930505M11Rik|AI415563|AW122395	secretory carrier membrane protein 1	protein-coding
Rcan3	chr4	135453774	135453824	16.1092	intron (NM_028995, intron 11 of 11)	-19994	53902	Mm.331970	NM_022980	ENSMUSG00000059713		AU041093|Csp3|Dscr1l2	regulator of calcineurin 3	protein-coding
Hist1h4i	chr13	22041340	22041390	16.1092	promoter-TSS (NM_175656)	-3	319158	Mm.14775	NM_175656	ENSMUSG00000060639		-	histone cluster 1, H4i	protein-coding
Gm10532	chr18	75541654	75541704	16.1092	intron (NM_201354, intron 7 of 11) (MER58A|DNA|hAT-Charlie)	27034	100038353	Mm.440724	NR_045879	ENSMUSG00000097712		ENSMUSG00000073534	predicted gene 10532	ncRNA
Ephb2	chr4	136783952	136784002	16.1092	intron (NM_001290753, intron 1 of 15)	52034	13844	Mm.250981	NM_010142	ENSMUSG00000028664		Cek5|Drt|ETECK|Erk|Hek5|Nuk|Prkm5|Qek5|Sek3|Tyro5	Eph receptor B2	protein-coding
Cbx7	chr15	79961407	79961457	16.1092	Intergenic	-28786	52609	Mm.323442	NM_144811	ENSMUSG00000053411		1600014J01Rik|AI851678|D15Ertd417e	chromobox 7	protein-coding
Sdhb	chr4	140961232	140961282	16.1092	promoter-TSS (NM_023374)	-14	67680	Mm.246965	NM_023374	ENSMUSG00000009863		0710008N11Rik	succinate dehydrogenase complex, subunit B, iron sulfur (Ip)	protein-coding
Begain	chr12	109111086	109111136	16.1092	Intergenic	-42894	380785	Mm.342085	NM_001163175	ENSMUSG00000040867		BM948371|Gm897	brain-enriched guanylate kinase-associated	protein-coding
Nfkbia	chr12	55492496	55492546	16.1092	exon (NM_010907, exon 1 of 6)	126	18035	Mm.170515	NM_010907	ENSMUSG00000021025		AI462015|Nfkbi	nuclear factor of kappa light polypeptide gene enhancer in B cells inhibitor, alpha	protein-coding
Stx8	chr11	68030882	68030932	16.1092	intron (NM_018768, intron 6 of 7) (HAL1ME|LINE|L1)	64424	55943	Mm.3973	NM_018768	ENSMUSG00000020903		0610007H08Rik|1110002H11Rik|4930571E13Rik|CARB	syntaxin 8	protein-coding
Gm4262	chr16	11021824	11021874	16.1092	Intergenic (MLT1K|LTR|ERVL-MaLR)	12951	100043147	Mm.489001	NR_040518	ENSMUSG00000097056		-	predicted gene 4262	ncRNA
Frmd6	chr12	70680130	70680180	16.1092	Intergenic	-145359	319710	Mm.2962	NM_028127	ENSMUSG00000048285		2610019M19Rik|4930488L10Rik|AW212977	FERM domain containing 6	protein-coding
Rassf4	chr6	116670457	116670507	16.1092	intron (NM_178045, intron 1 of 10)	3354	213391	Mm.257931	NM_178045	ENSMUSG00000042129		3830411C14Rik|AD037|AI586137	Ras association (RalGDS/AF-6) domain family member 4	protein-coding
Ino80c	chr18	24121946	24121996	16.1092	promoter-TSS (NM_172625)	-152	225280	Mm.258973	NM_172625	ENSMUSG00000047989		D030070L09Rik	INO80 complex subunit C	protein-coding
C330024D21Rik	chr5	67496925	67496975	16.1092	Intergenic	33052	320479	Mm.387187	NR_015582			-	RIKEN cDNA C330024D21 gene	ncRNA
Ptn	chr6	36723313	36723363	16.1092	intron (NM_008973, intron 4 of 4)	88023	19242	Mm.279690	NM_008973	ENSMUSG00000029838		HARP|HB-GAM|HBBN|HBGF-8|HBNF|OSF|Osf-1|Osf1	pleiotrophin	protein-coding
8030423J24Rik	chr13	71248785	71248835	16.1092	Intergenic	365862	77166	Mm.159859	NM_029873	ENSMUSG00000021600		-	RIKEN cDNA 8030423J24 gene	protein-coding
Cyb561	chr11	105936463	105936513	16.1092	intron (NM_007805, intron 3 of 5)	7659	13056	Mm.149403	NM_007805	ENSMUSG00000019590		-	cytochrome b-561	protein-coding
Gm4251	chr14	71128607	71128657	16.1092	Intergenic	-122641	100043132	Mm.399336	NR_046075			-	predicted gene 4251	ncRNA
Ptpn11	chr5	121189385	121189435	16.1092	intron (NM_011202, intron 1 of 15)	1987	19247	Mm.8681	NM_011202	ENSMUSG00000043733		2700084A17Rik|AW536184|PTP1D|PTP2C|SAP-2|SH-PTP2|SH-PTP3|SHP-2|Shp2|Syp	protein tyrosine phosphatase, non-receptor type 11	protein-coding
4930474N09Rik	chr12	99269532	99269582	16.1092	intron (NM_183186, intron 4 of 5)	-106749	67639	Mm.87374	NR_038130			-	RIKEN cDNA 4930474N09 gene	ncRNA
Hist3h2a	chr11	58955021	58955071	16.1092	promoter-TSS (NM_206882)	361	319162	Mm.212549	NM_178218	ENSMUSG00000078851		-	histone cluster 3, H2a	protein-coding
Mbp	chr18	82530626	82530676	16.1092	intron (NM_001025245, intron 3 of 3)	-23812	17196	Mm.252063	NM_010777	ENSMUSG00000041607		C76307|Hmbpr|R75289|golli-mbp|mld|shi	myelin basic protein	protein-coding
Ccdc121	chr1	181484798	181484848	16.1092	Intergenic (MER5A|DNA|hAT-Charlie)	26628	403180	Mm.220754	NM_207280	ENSMUSG00000050625		6530421E24Rik|Gm755	coiled-coil domain containing 121	protein-coding
Psmd2	chr16	20651589	20651639	16.1092	promoter-TSS (NR_027485)	-38	21762	Mm.243234	NM_134101	ENSMUSG00000006998		9430095H01Rik|AA407121|TEG-190|Tex190	proteasome (prosome, macropain) 26S subunit, non-ATPase, 2	protein-coding
Ripk4	chr16	97751989	97752039	16.1092	intron (NM_023663, intron 2 of 7)	11741	72388	Mm.35290	NM_023663	ENSMUSG00000005251		2310069J12Rik|AI552420|ANKK2|Ankrd3|DIk|PKK|RIP4	receptor-interacting serine-threonine kinase 4	protein-coding
Cad	chr5	31063965	31064015	16.1092	intron (NR_105788, intron 3 of 7)	9210	69719	Mm.305535	NM_023525	ENSMUSG00000013629		2410008J01Rik|AU018859|Cpad	carbamoyl-phosphate synthetase 2, aspartate transcarbamylase, and dihydroorotase	protein-coding
Gpbp1	chr13	111489852	111489902	16.1092	5' UTR (NM_001122963, exon 1 of 12)	164	73274	Mm.57286	NM_028487	ENSMUSG00000032745		1700034P14Rik|AU019836|D230035M11Rik|Gpbp|mGPBP	GC-rich promoter binding protein 1	protein-coding
Rab2b	chr14	52279388	52279438	16.1092	promoter-TSS (NM_172601)	-18	76338	Mm.32870	NM_172601	ENSMUSG00000022159		1500012D09Rik|4930528G15Rik|A230002G14|D530043M21Rik	RAB2B, member RAS oncogene family	protein-coding
Gadd45a	chr6	67102598	67102648	16.1092	Intergenic	-65216	13197	Mm.72235	NM_007836	ENSMUSG00000036390		AA545191|Ddit1|GADD45	growth arrest and DNA-damage-inducible 45 alpha	protein-coding
Psmd9	chr5	123228194	123228244	16.1092	promoter-TSS (NM_026000)	29	67151	Mm.278997	NM_026000	ENSMUSG00000029440		1500011J20Rik|2610202L11Rik|Bridge-1|P27	proteasome (prosome, macropain) 26S subunit, non-ATPase, 9	protein-coding
Sptbn1	chr11	30161353	30161403	16.1092	intron (NM_175836, intron 1 of 34)	36879	20742	Mm.123110	NM_009260	ENSMUSG00000020315		9930031C03Rik|AL033301|SPTB2|Spnb-2|Spnb2|elf1|elf3|mKIAA4049	spectrin beta, non-erythrocytic 1	protein-coding
Eif1	chr11	100319673	100319723	16.1092	promoter-TSS (NM_011508)	-298	20918	Mm.13886	NM_011508	ENSMUSG00000035530		Sui1-rs1	eukaryotic translation initiation factor 1	protein-coding
Kcna1	chr6	126685258	126685308	16.1092	Intergenic	-39482	16485	Mm.40424	NM_010595	ENSMUSG00000047976		AI840627|Kca1-1|Kv1.1|MBK1|Mk-1|Shak|mceph	potassium voltage-gated channel, shaker-related subfamily, member 1	protein-coding
Smad1	chr8	79399503	79399553	16.1092	promoter-TSS (NM_008539)	-60	17125	Mm.223717	NM_008539	ENSMUSG00000031681		AI528653|Madh1|Madr1|Mlp1|MusMLP	SMAD family member 1	protein-coding
Pim3	chr15	88842082	88842132	16.1092	Intergenic	-20087	223775	Mm.400129	NM_145478	ENSMUSG00000035828		BC026639|Kid1	proviral integration site 3	protein-coding
LOC100505025	chr7	73302620	73302670	16.1092	Intergenic	-7735	100505025	Mm.445959	NR_105062			-	uncharacterized LOC100505025	ncRNA
Rpn2	chr2	157278955	157279005	16.1092	promoter-TSS (NM_019642)	-118	20014	Mm.22130	NM_019642	ENSMUSG00000027642		1300012C06Rik|AV261018|Rpn-2	ribophorin II	protein-coding
Ahr	chr12	35313375	35313425	16.1092	Intergenic	221589	11622	Mm.341377	NM_013464	ENSMUSG00000019256		Ah|Ahh|Ahre|In|bHLHe76	aryl-hydrocarbon receptor	protein-coding
Bcl11b	chr12	108064140	108064190	16.1092	Intergenic	-60751	58208	Mm.392694	NM_021399	ENSMUSG00000048251		9130430L19Rik|AI604821|B630002E05Rik|BCL-11B|Ctip2|Rit1	B cell leukemia/lymphoma 11B	protein-coding
Lpin1	chr12	16589737	16589787	16.0402	promoter-TSS (NM_172950)	8	14245	Mm.153625	NM_015763	ENSMUSG00000020593		4631420P06|Kiaa0188|Lipin1|fld|mKIAA0188	lipin 1	protein-coding
Tssc1	chr12	28751745	28751795	16.0402	promoter-TSS (NM_201357)	-58	380752	Mm.273724	NM_201357	ENSMUSG00000036613		D12Ertd604e	tumor suppressing subtransferable candidate 1	protein-coding
Gtf3c3	chr1	54485078	54485128	16.0402	intron (NM_001163314, intron 25 of 26)	-46132	98488	Mm.25856	NM_001033194	ENSMUSG00000041303		AL022818|TF3C-gamma|TFIIIC102	general transcription factor IIIC, polypeptide 3	protein-coding
Kif3c	chr12	3393426	3393476	16.0402	intron (NM_008445, intron 5 of 7)	28319	16570	Mm.7688	NM_008445	ENSMUSG00000020668		mKIAA4058	kinesin family member 3C	protein-coding
Trim2	chr3	84289061	84289111	16.0402	intron (NM_001271726, intron 1 of 11)	15689	80890	Mm.44876	NM_030706	ENSMUSG00000027993		mKIAA0517|narf	tripartite motif-containing 2	protein-coding
Gpm6b	chrX	166308044	166308094	16.0402	intron (NM_001177962, intron 1 of 7)	-36484	14758	Mm.222320	NM_023122	ENSMUSG00000031342		AI593561|Gpm6|M6B	glycoprotein m6b	protein-coding
Rhog	chr7	102245305	102245355	16.0402	intron (NM_019566, intron 1 of 1)	4788	56212	Mm.259795	NM_019566	ENSMUSG00000073982		2810426G09Rik|Arhg|Sid10750	ras homolog gene family, member G	protein-coding
Slc26a6	chr9	108854536	108854586	16.0402	5' UTR (NM_134420, exon 1 of 18)	518	171429	Mm.45201	NM_134420			B930010B04Rik|CFEX|Pat-1|Pat1	solute carrier family 26, member 6	protein-coding
Zfp934	chr13	62558624	62558674	16.0402	promoter-TSS (NM_001162911)	-50	77117	Mm.470091	NM_175252			6720457D02Rik	zinc finger protein 934	protein-coding
Syt16	chr12	73982769	73982819	16.0402	intron (NM_178392, intron 9 of 9)	-14967	238266	Mm.311393	NM_172804	ENSMUSG00000044912		6430703N11|Strep14|Syt14l|syt14r	synaptotagmin XVI	protein-coding
Marcksl1	chr4	129511529	129511579	16.0402	Intergenic	-2027	17357	Mm.424974	NM_010807	ENSMUSG00000047945		AL022768|AW215397|AW536807|D4Bc1|F52|MacMARCKS|Macs2|Macs3|Mlp|Mrp	MARCKS-like 1	protein-coding
Ndnl2	chr7	64839973	64840023	16.0402	intron (NM_183087, intron 3 of 9)	33042	66647	Mm.19944	NM_023239			5730494G16Rik|AI642138|BB044375|HCA4|Mageg1|mage-g1	necdin-like 2	protein-coding
Frmd4b	chr6	97536223	97536273	16.0402	intron (NM_145148, intron 1 of 23) (L1ME3Cz|LINE|L1)	81409	232288	Mm.27789	NM_145148	ENSMUSG00000030064		6030440G05Rik|C87375|GOBLIN|GRSP1|R74720|mKIAA1013	FERM domain containing 4B	protein-coding
Dock5	chr14	67910266	67910316	16.0402	intron (NM_177780, intron 1 of 51)	23281	68813	Mm.258155	NM_177780	ENSMUSG00000044447		1110060D06Rik|AI666732|AI956923|BC016533|E130320D18|lr2|rlc	dedicator of cytokinesis 5	protein-coding
Pdcl3	chr1	38987605	38987655	15.9999	promoter-TSS (NM_026850)	-184	68833	Mm.28121	NM_026850	ENSMUSG00000026078		1110061A19Rik|C80025|Viaf1	phosducin-like 3	protein-coding
Snora31	chr14	75899672	75899722	15.9999	intron (NM_026816, intron 7 of 7)	51774	100303751	Mm.484707	NR_028481			MBI-161	small nucleolar RNA, H/ACA box 31	snoRNA
Kcna5	chr6	126564049	126564099	15.9999	Intergenic	-28519	16493	Mm.222831	NM_145983			Kv1.5	potassium voltage-gated channel, shaker-related subfamily, member 5	protein-coding
Acsf3	chr8	122793856	122793906	15.9999	intron (NM_144932, intron 6 of 9)	18376	257633	Mm.334875	NM_144932	ENSMUSG00000015016		BB101783	acyl-CoA synthetase family member 3	protein-coding
Nnmt	chr9	48675382	48675432	15.9999	intron (NM_001033324, intron 4 of 6)	-70330	18113	Mm.8362	NM_010924	ENSMUSG00000032271		-	nicotinamide N-methyltransferase	protein-coding
Kifc5b	chr17	26892807	26892857	15.9999	Intergenic	-24259	16580	Mm.491138	NM_016761	ENSMUSG00000024301		Hset|KNSL2|Kifc5a	kinesin family member C5B	protein-coding
Pdzrn3	chr6	101308248	101308298	15.9999	intron (NM_018884, intron 3 of 9)	69624	55983	Mm.321654	NM_018884	ENSMUSG00000035357		1110020C07Rik|AI429718|AL023082|LNX3|SEMACAP3|Semcap3	PDZ domain containing RING finger 3	protein-coding
5031425E22Rik	chr5	23433384	23433434	15.9999	non-coding (NR_040469, exon 1 of 1)	944	269630	Mm.425231	NR_040469	ENSMUSG00000073147		-	RIKEN cDNA 5031425E22 gene	ncRNA
Dpysl4	chr7	139075577	139075627	15.9999	intron (NM_028708, intron 19 of 19)	-10399	26757	Mm.250414	NM_011993	ENSMUSG00000025478		AI173505|CRMP-3|Crmp3|DPY4|Drp-4|Ulip4	dihydropyrimidinase-like 4	protein-coding
Traf4	chr11	78152367	78152417	15.9999	intron (NM_145430, intron 2 of 2)	13158	22032	Mm.390418	NM_009423			A530032M13Rik|CART1|msp2	TNF receptor associated factor 4	protein-coding
Nacad	chr11	6606378	6606428	15.9999	promoter-TSS (NM_001081652)	-349	192950	Mm.337771	NM_001081652	ENSMUSG00000041073		D230024G13Rik|mKIAA0363	NAC alpha domain containing	protein-coding
Fbxo43	chr15	36167883	36167933	15.9999	Intergenic	-3024	78803	Mm.26393	NM_175281	ENSMUSG00000048230		4930533G20Rik|Emi2	F-box protein 43	protein-coding
Ctr9	chr7	111028981	111029031	15.9999	promoter-TSS (NM_009431)	55	22083	Mm.255858	NM_009431	ENSMUSG00000005609		AA409336|Sh2bp1|Tsbp|Tsp|mKIAA0155	Ctr9, Paf1/RNA polymerase II complex component, homolog (S. cerevisiae)	protein-coding
Slc22a23	chr13	34278529	34278579	15.9999	intron (NM_001033167, intron 3 of 10)	66628	73102	Mm.23932	NM_001033167	ENSMUSG00000038267		3110004L20Rik	solute carrier family 22, member 23	protein-coding
Ranbp3	chr17	56691185	56691235	15.9999	intron (NR_045519, intron 2 of 16)	17985	71810	Mm.29608	NM_027933	ENSMUSG00000002372		2610024N24Rik|AA408221	RAN binding protein 3	protein-coding
Zfpm1	chr8	122291807	122291857	15.9999	intron (NM_009569, intron 1 of 9)	9691	22761	Mm.3105	NM_009569	ENSMUSG00000049577		FOG|Fog1	zinc finger protein, multitype 1	protein-coding
Svop	chr5	114052342	114052392	15.9999	intron (NM_026805, intron 6 of 15)	39013	68666	Mm.63584	NM_026805	ENSMUSG00000042078		1110030H18Rik|AI415691|msvop	SV2 related protein	protein-coding
Tbp	chr17	15499838	15499888	15.9999	promoter-TSS (NM_013684)	-25	21374	Mm.244820	NM_013684	ENSMUSG00000014767		GTF2D1|Gtf2d|SCA17|TFIID	TATA box binding protein	protein-coding
Litaf	chr16	10979173	10979223	15.9999	intron (NM_019980, intron 1 of 3)	13923	56722	Mm.294753	NM_019980	ENSMUSG00000022500		3222402J11Rik|C85531|N4WBP3|TBX1	LPS-induced TN factor	protein-coding
Fxyd3	chr7	31085311	31085361	15.9999	Intergenic	-8639	17178	Mm.263847	NM_008557			Mat8	FXYD domain-containing ion transport regulator 3	protein-coding
Slc4a3	chr1	75559640	75559690	15.9999	TTS (NM_009208)	13399	20536	Mm.5053	NM_009208			A930038D23Rik|Ae3	solute carrier family 4 (anion exchanger), member 3	protein-coding
Fto	chr8	91552309	91552359	15.967	intron (NM_011936, intron 8 of 8)	238809	26383	Mm.4375	NM_011936	ENSMUSG00000055932		AW743446|mKIAA1752	fat mass and obesity associated	protein-coding
Tldc1	chr8	119792508	119792558	15.967	Intergenic	-14117	74347	Mm.358759	NM_028883	ENSMUSG00000034105		4632415K11Rik|Kiaa1609	TBC/LysM associated domain containing 1	protein-coding
2500004C02Rik	chr2	153345646	153345696	15.967	promoter-TSS (NM_001039939)	139	72326	Mm.400102	NR_040318	ENSMUSG00000073236		-	RIKEN cDNA 2500004C02 gene	ncRNA
D330050G23Rik	chr2	116975685	116975735	15.967	Intergenic (CpG)	75558	320975	Mm.132509	NR_040335	ENSMUSG00000085316		-	RIKEN cDNA D330050G23 gene	ncRNA
Fam63a	chr3	95283484	95283534	15.967	5' UTR (NM_133858, exon 1 of 10)	574	75007	Mm.279287	NM_133858	ENSMUSG00000038712		1810005H09Rik|4930504E06Rik|AA562754|AA960384|AW561904|cI-40|mKIAA1390|ni	family with sequence similarity 63, member A	protein-coding
Ncs1	chr2	31263183	31263233	15.967	intron (NM_019681, intron 1 of 7)	17285	14299	Mm.249318	NM_019681	ENSMUSG00000062661		9430075O15Rik|A730032G13Rik|AI836659|Freq|Mfreq|NCS-1	neuronal calcium sensor 1	protein-coding
Acot11	chr4	106780205	106780255	15.967	intron (NM_025590, intron 1 of 15)	19601	329910	Mm.222956	NM_025590	ENSMUSG00000034853		1110020M10Rik|2010309H15Rik|AW060409|BFIT|BFIT1|Thea|Them1|mKIAA0707	acyl-CoA thioesterase 11	protein-coding
Clec16a	chr16	10545324	10545374	15.9173	promoter-TSS (NM_001204229)	10	74374	Mm.159176	NM_177562	ENSMUSG00000068663		4932416N17Rik|curt|mKIAA0350	C-type lectin domain family 16, member A	protein-coding
Sfswap	chr5	129534694	129534744	15.8952	intron (NM_172276, intron 7 of 17)	33488	231769	Mm.288714	NM_172276	ENSMUSG00000029439		1190005N23Rik|6330437E22Rik|AI197402|AW212079|SWAP|Sfrs8|Srsf8	splicing factor, suppressor of white-apricot homolog (Drosophila)	protein-coding
Sec63	chr10	42761495	42761545	15.8952	promoter-TSS (NM_153055)	24	140740	Mm.214344	NM_153055	ENSMUSG00000019802		5730478J10Rik|AI649014|AW319215	SEC63-like (S. cerevisiae)	protein-coding
Mir101c	chr9	3022728	3022778	15.8246	Intergenic (GSAT_MM|Satellite|Satellite)	15990	100628572		NR_039546			mmu-mir-101c	microRNA 101c	ncRNA
Gm10532	chr18	75502980	75503030	15.7011	intron (NM_201354, intron 9 of 11)	-11640	100038353	Mm.440724	NR_045879	ENSMUSG00000097712		ENSMUSG00000073534	predicted gene 10532	ncRNA
Map3k13	chr16	21854711	21854761	15.6621	Intergenic	-37233	71751	Mm.420837	NM_172821	ENSMUSG00000033618		C130026N12Rik|LZK	mitogen-activated protein kinase kinase kinase 13	protein-coding
Slc51a	chr16	32472398	32472448	15.6621	3' UTR (NM_001163160, exon 9 of 9)	15456	106407	Mm.476915	NM_145932	ENSMUSG00000035699		AV001382|AW261577|D630035O19Rik|OSTalpha|Osta	solute carrier family 51, alpha subunit	protein-coding
Dnmt3a	chr12	3770761	3770811	15.6621	intron (NR_027869, intron 16 of 20)	-36194	13435	Mm.5001	NM_007872	ENSMUSG00000020661		MmuIIIA	DNA methyltransferase 3A	protein-coding
Sytl4	chrX	134019217	134019267	15.6621	Intergenic	-37430	27359	Mm.38674	NM_013757	ENSMUSG00000031255		Gph|Slp4	synaptotagmin-like 4	protein-coding
A3galt2	chr4	128755964	128756014	15.6621	Intergenic	-3269	215493	Mm.300900	NM_001009819	ENSMUSG00000028794		Gm433|iGb3|iGb3S	alpha 1,3-galactosyltransferase 2 (isoglobotriaosylceramide synthase)	protein-coding
Inpp5a	chr7	139397686	139397736	15.6621	intron (NM_001127363, intron 1 of 15)	8602	212111	Mm.28308	NM_183144	ENSMUSG00000025477		-	inositol polyphosphate-5-phosphatase A	protein-coding
Auts2	chr5	133311512	133311562	15.6621	Intergenic	-769194	319974	Mm.409595	NM_177047			2700063G02Rik|A730011F23Rik|D830032G16Rik	autism susceptibility candidate 2	protein-coding
Pdlim5	chr3	142318298	142318348	15.6621	intron (NM_019808, intron 3 of 12)	73527	56376	Mm.117709	NM_019808	ENSMUSG00000028273		1110001A05Rik|AI987914|C87059|Enh|Enh1|Enh2|Enh3|LIM	PDZ and LIM domain 5	protein-coding
Gm19705	chr1	136670555	136670605	15.6621	Intergenic (L2a|LINE|L2)	-12816	100503460	Mm.30630	NR_045324	ENSMUSG00000097113		-	predicted gene, 19705	ncRNA
Scaf11	chr15	96527839	96527889	15.6621	Intergenic (LFSINE_Vert|SINE|tRNA)	-67021	72193	Mm.324474	NM_028148	ENSMUSG00000033228		1110061H03Rik|2610510E10Rik|AI462454|CASP11|SIP1|SRRP129|Sfrs2ip|Srsf2ip|mKIAA3013	SR-related CTD-associated factor 11	protein-coding
Higd1a	chr9	121857594	121857644	15.6621	5' UTR (NM_019814, exon 1 of 4)	381	56295	Mm.347915	NM_019814	ENSMUSG00000038412		2210020B17Rik|7420700H20Rik|AI303276|AW049839|HIMP1|Hig1	HIG1 domain family, member 1A	protein-coding
Tial1	chr7	128461828	128461878	15.6621	promoter-TSS (NM_009383)	-340	21843	Mm.242072	NM_009383	ENSMUSG00000030846		5330433G13Rik|AL033329|TIAR|mTIAR	Tia1 cytotoxic granule-associated RNA binding protein-like 1	protein-coding
Zfp536	chr7	37530969	37531019	15.6621	intron (NM_172385, intron 4 of 5)	238758	243937	Mm.322505	NM_172385	ENSMUSG00000043456		9630010P11Rik|Znf536|mKIAA0390	zinc finger protein 536	protein-coding
Ndufb9	chr15	58986657	58986707	15.6621	intron (NM_001146180, intron 3 of 13)	52872	66218	Mm.322294	NM_023172	ENSMUSG00000022354		1190008J14Rik	NADH dehydrogenase (ubiquinone) 1 beta subcomplex, 9	protein-coding
Tmem132b	chr5	125563654	125563704	15.6621	intron (NM_001190352, intron 1 of 8)	31261	208151	Mm.40397	NM_001190352	ENSMUSG00000070498		AK220418|mKIAA1786	transmembrane protein 132B	protein-coding
Bcor	chrX	11800823	11800873	15.6621	Intergenic	279705	71458	Mm.196328	NM_029510	ENSMUSG00000040363		5830466J11Rik|8430401K06Rik|BcorR|D930024N20Rik|mKIAA1575	BCL6 interacting corepressor	protein-coding
Myo18b	chr5	112886775	112886825	15.6621	intron (NM_028901, intron 1 of 43)	9562	74376	Mm.441903	NM_028901	ENSMUSG00000072720		4932408L24Rik|4933411E19Rik|Gm448	myosin XVIIIb	protein-coding
Mir5101	chr12	75894777	75894827	15.6621	intron (NM_001005510, intron 9 of 115)	-14301	100628610		NR_039560			mmu-mir-5101|mu-mir-5101	microRNA 5101	ncRNA
Colgalt2	chr1	152440042	152440092	15.6621	intron (NM_177756, intron 1 of 11)	40200	269132	Mm.23782	NM_177756	ENSMUSG00000032649		AI427652|D730024P12|Glt25d2	collagen beta(1-O)galactosyltransferase 2	protein-coding
Fbn2	chr18	58382125	58382175	15.6621	Intergenic	-172224	14119	Mm.20271	NM_010181	ENSMUSG00000024598		BC063774|Fib-2|mKIAA4226|sne|sy	fibrillin 2	protein-coding
Efr3b	chr12	4006312	4006362	15.6621	intron (NM_001082483, intron 1 of 22)	32578	668212	Mm.210266	NM_001082483	ENSMUSG00000020658		AI852640|C030014M07Rik|mKIAA0953	EFR3 homolog B (S. cerevisiae)	protein-coding
Mvk	chr5	114461443	114461493	15.6621	TTS (NM_023556)	17162	17855	Mm.28088	NM_023556	ENSMUSG00000041939		2310010A05Rik|AI256848|AI414037|MK	mevalonate kinase	protein-coding
Zbtb8os	chr4	129350859	129350909	15.6621	Intergenic (B3|SINE|B2)	14858	67106	Mm.36575	NM_025970			2010001H09Rik|2310028N13Rik|AI851226|Arch|Archm	zinc finger and BTB domain containing 8 opposite strand	protein-coding
Ywhah	chr5	32979406	32979456	15.6621	exon (NM_001170567, exon 39 of 43)	-39385	22629	Mm.332314	NM_011738	ENSMUSG00000018965		-	tyrosine 3-monooxygenase/tryptophan 5-monooxygenase activation protein, eta polypeptide	protein-coding
Cxxc5	chr18	35844982	35845032	15.6621	intron (NM_133687, intron 1 of 2)	15189	67393	Mm.94560	NM_133687	ENSMUSG00000046668		4930415K17Rik	CXXC finger 5	protein-coding
Mir6906	chr10	60151396	60151446	15.6621	Intergenic	24645	102465546		NR_105871			mmu-mir-6906	microRNA mir-6906	ncRNA
Efcc1	chr6	87738509	87738559	15.6621	intron (NM_001159697, intron 2 of 7)	7665	58229	Mm.333229	NM_021418	ENSMUSG00000068263		Ccdc48	EF hand and coiled-coil domain containing 1	protein-coding
Mir7243	chr9	102006712	102006762	15.6621	intron (NM_173447, intron 6 of 15)	298238	102466241		NR_106163			mmu-mir-7243	microRNA mir-7243	ncRNA
Sorcs3	chr19	48260882	48260932	15.6621	intron (NM_025696, intron 1 of 26)	54882	66673	Mm.70980	NM_025696	ENSMUSG00000063434		6330404A12Rik|AW045579	sortilin-related VPS10 domain containing receptor 3	protein-coding
Trp53inp2	chr2	155381758	155381808	15.6621	promoter-TSS (NM_178111)	-73	68728	Mm.293605	NM_178111	ENSMUSG00000038375		1110029F20Rik|Tp53inp2	transformation related protein 53 inducible nuclear protein 2	protein-coding
Tgif1	chr17	70872686	70872736	15.6621	Intergenic	-19179	21815	Mm.101034	NM_009372	ENSMUSG00000047407		AA959811|AI462167|Tgif	TGFB-induced factor homeobox 1	protein-coding
Igsf3	chr3	101366063	101366113	15.6621	Intergenic	-11037	78908	Mm.257997	NM_207205	ENSMUSG00000042035		1700016K10Rik|2810035F16Rik|4833439O17Rik|mKIAA0466	immunoglobulin superfamily, member 3	protein-coding
Dhcr7	chr7	143829534	143829584	15.6429	intron (NM_007856, intron 1 of 8)	6392	13360	Mm.249342	NM_007856	ENSMUSG00000058454		AA409147	7-dehydrocholesterol reductase	protein-coding
Prr14l	chr5	32854313	32854363	15.6429	promoter-TSS (NM_194340)	-108	215476	Mm.248721	NM_194340	ENSMUSG00000054280		6030436E02Rik|C330019G07Rik|Prl14l	proline rich 14-like	protein-coding
Rnf25	chr1	74601340	74601390	15.6429	promoter-TSS (NM_175031)	32	57751	Mm.280920	NM_021313	ENSMUSG00000026171		0610009H16Rik|AO7	ring finger protein 25	protein-coding
Mir302b	chr3	127409009	127409059	15.6429	Intergenic	-136194	723948		NR_030403	miRBase:MI0003716		Mirn302b	microRNA 302b	ncRNA
Tmem59	chr4	107178603	107178653	15.6429	promoter-TSS (NM_025617)	-2	56374	Mm.291192	NM_029565	ENSMUSG00000028618		1110001M20Rik|3110046P06Rik|AI256529|D4Ertd20e|MTDCF1|ORF18	transmembrane protein 59	protein-coding
Bahcc1	chr11	120232724	120232774	15.6429	promoter-TSS (NM_198423)	-198	268515	Mm.309498	NM_198423	ENSMUSG00000039741		B930044J06|BC060615	BAH domain and coiled-coil containing 1	protein-coding
BC025920	chr10	81606152	81606202	15.6429	promoter-TSS (NR_030677)	-131	268319	Mm.131825	NM_001033363	ENSMUSG00000074862		-	zinc finger protein pseudogene	pseudo
Acvr1	chr2	58532408	58532458	15.6429	intron (NM_007394, intron 2 of 11)	34395	11477	Mm.689	NM_007394	ENSMUSG00000026836		ALK2|ActR-I|ActRIA|Acvr|Acvrlk2|Alk-2|Alk8|D330013D15Rik|SKR1|Tsk7L	activin A receptor, type 1	protein-coding
4930515G01Rik	chr5	114774586	114774636	15.6429	promoter-TSS (NM_026718)	372	67642	Mm.482535	NM_175120	ENSMUSG00000092183		-	RIKEN cDNA 4930515G01 gene	ncRNA
Fundc1	chrX	17547622	17547672	15.6429	Intergenic	24650	72018	Mm.41558	NM_028058	ENSMUSG00000025040		1500005J14Rik|1810033P05Rik	FUN14 domain containing 1	protein-coding
Spc25	chr2	69206207	69206257	15.6429	promoter-TSS (NM_025565)	-42	66442	Mm.272969	NM_025565	ENSMUSG00000005233		2600017H08Rik|2610205L13Rik|Spbc25	SPC25, NDC80 kinetochore complex component, homolog (S. cerevisiae)	protein-coding
Gm19897	chr7	28783912	28783962	15.6429	intron (NM_022432, intron 9 of 15)	-2423	100503790	Mm.446894	NR_040339			-	predicted gene, 19897	ncRNA
Myh9	chr15	77842334	77842384	15.6429	promoter-TSS (NM_022410)	-184	17886	Mm.29677	NM_022410	ENSMUSG00000022443		Fltn|Myhn-1|Myhn1|NMHCIIA|NMMHC-A|NMMHC-IIA|TU72.6	myosin, heavy polypeptide 9, non-muscle	protein-coding
Fam204a	chr19	60325240	60325290	15.6177	Intergenic	-98568	76539	Mm.290183	NM_029648	ENSMUSG00000057858		2310065H12Rik|2610015K05Rik|D19Ertd737e	family with sequence similarity 204, member A	protein-coding
Iqsec1	chr6	90703248	90703298	15.5861	intron (NM_001134384, intron 1 of 13)	13256	232227	Mm.196943	NM_182784	ENSMUSG00000034312		AW561907|BC026481|BRAG2|D6Ertd349e|cI-43	IQ motif and Sec7 domain 1	protein-coding
Spcs2	chr7	99858951	99859001	15.4954	promoter-TSS (NM_025668)	-93	66624	Mm.30043	NM_025668	ENSMUSG00000035227		5730406I15Rik|AA408713|mKIAA0102	signal peptidase complex subunit 2 homolog (S. cerevisiae)	protein-coding
Pacs2	chr12	113028294	113028344	15.4634	intron (NM_001291444, intron 1 of 23)	13811	217893	Mm.35754	NM_198165	ENSMUSG00000021143		6720425G15Rik|AW208651|AW489976|E230011J22|Pacs1l|mKIAA0602	phosphofurin acidic cluster sorting protein 2	protein-coding
Sf3b6	chr12	4813845	4813895	15.4494	Intergenic	-3738	66055	Mm.102627	NM_025323	ENSMUSG00000037361		0610009D07Rik|6030419K15Rik|AV001342|Sf3b14	splicing factor 3B, subunit 6	protein-coding
Calr	chr8	84846955	84847005	15.407	promoter-TSS (NM_007591)	-49	12317	Mm.1971	NM_007591	ENSMUSG00000003814		CRT|Calregulin	calreticulin	protein-coding
Ppp1r7	chr1	93343581	93343631	15.407	promoter-TSS (NM_080850)	-39	66385	Mm.88704	NM_023200			2310014J01Rik|SDS22	protein phosphatase 1, regulatory (inhibitor) subunit 7	protein-coding
Ap3d1	chr10	80742361	80742411	15.407	promoter-TSS (NM_007460)	-175	11776	Mm.209294	NM_007460	ENSMUSG00000020198		AA407035|Ap3d|Bolvr|mBLVR1|mh|mocha	adaptor-related protein complex 3, delta 1 subunit	protein-coding
Kbtbd3	chr9	4309698	4309748	15.3439	promoter-TSS (NM_026962)	-20	69149	Mm.25946	NM_026962	ENSMUSG00000025893		2200003A07Rik|Bklhd3	kelch repeat and BTB (POZ) domain containing 3	protein-coding
Slc1a4	chr11	20332920	20332970	15.3439	promoter-TSS (NM_018861)	-232	55963	Mm.6379	NM_018861	ENSMUSG00000020142		ASCT-1|ASCT1|AW045657|SATT	solute carrier family 1 (glutamate/neutral amino acid transporter), member 4	protein-coding
Mir684-1	chr11	75013094	75013144	15.3439	intron (NM_001002764, intron 10 of 18)	52872	735274		NR_030454			Mirn684-1	microRNA 684-1	ncRNA
Pim3	chr15	88862312	88862362	15.3219	5' UTR (NM_145478, exon 1 of 6)	143	223775	Mm.400129	NM_145478	ENSMUSG00000035828		BC026639|Kid1	proviral integration site 3	protein-coding
Zmynd8	chr2	165826101	165826151	15.3219	TTS (NM_001252587)	32047	228880	Mm.227598	NM_027230	ENSMUSG00000039671		1110013E22Rik|2010005I16Rik|3632413B07Rik|AI316811|AL024039|Prkcbp1|RACK7	zinc finger, MYND-type containing 8	protein-coding
Chd7	chr4	8911803	8911853	15.2875	Intergenic	221422	320790	Mm.138792	NM_001033395	ENSMUSG00000041235		A730019I05Rik|Cycn|Cyn|Dz|Edy|Flo|GENA 47|GENA 60|Gena 52|Lda|Mt|Obt|Todo|WBE1|Whi|metis	chromodomain helicase DNA binding protein 7	protein-coding
Slc9a9	chr9	94670405	94670455	15.2875	intron (NM_177909, intron 1 of 15)	538	331004	Mm.326125	NM_177909	ENSMUSG00000031129		5730527A11Rik|9930105B05|AI854429|Nhe9	solute carrier family 9 (sodium/hydrogen exchanger), member 9	protein-coding
Cdr2l	chr11	115381796	115381846	15.1265	promoter-TSS (NM_001080929)	-95	237988	Mm.102872	NM_001080929	ENSMUSG00000050910		D030068L24Rik|Gm21	cerebellar degeneration-related protein 2-like	protein-coding
Gde1	chr7	118705763	118705813	15.1265	promoter-TSS (NM_019580)	-50	56209	Mm.273142	NM_019580	ENSMUSG00000033917		1200003M13Rik|Mir16|RGS16	glycerophosphodiester phosphodiesterase 1	protein-coding
Dusp26	chr8	31091554	31091604	15.1265	intron (NM_025869, intron 2 of 4)	1917	66959	Mm.23916	NM_025869	ENSMUSG00000039661		2310043K02Rik|Skrp3	dual specificity phosphatase 26 (putative)	protein-coding
Hes6	chr1	91413310	91413360	15.0916	promoter-TSS (NM_019479)	-113	55927	Mm.280029	NM_019479	ENSMUSG00000067071		AI326893|bHLHb41	hairy and enhancer of split 6	protein-coding
Tmed10	chr12	85375072	85375122	15.0916	promoter-TSS (NM_026775)	-380	68581	Mm.379159	NM_026775	ENSMUSG00000021248		1110014C03Rik|Tmp21|p23|p24delta1	transmembrane emp24-like trafficking protein 10 (yeast)	protein-coding
Sgol2	chr1	57995937	57995987	15.0916	promoter-TSS (NM_199007)	-12	68549	Mm.32800	NM_199007	ENSMUSG00000026039		1110007N04Rik|4932411A20Rik|5730576N04Rik|AU018846|AV008062|D1Ertd8e|Tripin	shugoshin-like 2 (S. pombe)	protein-coding
Man2a2	chr7	80357268	80357318	15.0916	intron (NM_172903, intron 20 of 23)	14082	140481	Mm.269245	NM_172903	ENSMUSG00000038886		1700052O22Rik|4931438M07Rik|AI480988|MX|Man IIx	mannosidase 2, alpha 2	protein-coding
Ncln	chr10	81496444	81496494	15.0916	promoter-TSS (NM_134009)	-106	103425	Mm.302791	NM_134009	ENSMUSG00000020238		3100002P13Rik|AW120537	nicalin homolog (zebrafish)	protein-coding
Csmd2	chr4	127998129	127998179	14.9709	intron (NM_001281955, intron 1 of 70)	10110	329942	Mm.421342	NM_001281955	ENSMUSG00000028804		B230311I21|B230378I17|Gm139|mKIAA1884	CUB and Sushi multiple domains 2	protein-coding
Sde2	chr1	180850982	180851032	14.9065	promoter-TSS (NM_145943)	-144	208768	Mm.272625	NM_145943	ENSMUSG00000038806		-	SDE2 telomere maintenance homolog (S. pombe)	protein-coding
Mis18a	chr16	90709834	90709884	14.881	Intergenic	17512	66578	Mm.180363	NM_025642	ENSMUSG00000022978		2610039C10Rik|2810018N07Rik	MIS18 kinetochore protein homolog A (S. pombe)	protein-coding
Cry2	chr2	92434195	92434245	14.881	promoter-TSS (NM_009963)	-151	12953	Mm.254181	NM_009963	ENSMUSG00000068742		AV006279|D130054K12Rik	cryptochrome 2 (photolyase-like)	protein-coding
9430015G10Rik	chr4	156109828	156109878	14.881	promoter-TSS (NM_177205)	-145	230996	Mm.318925	NM_145557	ENSMUSG00000059939		-	RIKEN cDNA 9430015G10 gene	protein-coding
Thumpd3	chr6	113046197	113046247	14.881	promoter-TSS (NM_008188)	-105	14911	Mm.781	NM_008188	ENSMUSG00000030264		AW556087|Gt(ROSA)26asSor|Gtrosa26as	THUMP domain containing 3	protein-coding
Ubr4	chr4	139380402	139380452	14.881	promoter-TSS (NM_001160319)	-232	69116	Mm.271956	NM_001160319	ENSMUSG00000066036		1810009A16Rik|A930005E13Rik|D930005K06Rik|Gm1032|Gm1666|N28143|RBAF600|Zubr1|mKIAA0462|p600	ubiquitin protein ligase E3 component n-recognin 4	protein-coding
Pisd-ps1	chr11	3124005	3124055	14.8797	promoter-TSS (NR_003517)	9	236604	Mm.247625	NM_001004146			-	phosphatidylserine decarboxylase, pseudogene 1	pseudo
Slc1a1	chr19	28758972	28759022	14.8485	Intergenic	-76169	20510	Mm.246670	NM_009199	ENSMUSG00000024935		D130048G10Rik|EAAC1|EAAC2|EAAT3|MEAAC1	solute carrier family 1 (neuronal/epithelial high affinity glutamate transporter, system Xag), member 1	protein-coding
Abat	chr16	8541054	8541104	14.8485	intron (NM_172961, intron 1 of 15)	27650	268860	Mm.259315	NM_172961	ENSMUSG00000057880		9630038C02Rik|AI255750|ENSMUSG00000051226|Gabaat|Gabat|Gm9851|I54|Laibat|X61497	4-aminobutyrate aminotransferase	protein-coding
Slit1	chr19	41697579	41697629	14.8485	intron (NM_015748, intron 4 of 36)	46252	20562	Mm.40322	NM_015748	ENSMUSG00000025020		Slil1|mKIAA0813	slit homolog 1 (Drosophila)	protein-coding
Apob	chr12	7776460	7776510	14.8485	Intergenic	-201192	238055	Mm.221239	NM_009693	ENSMUSG00000020609		AI315052|Apo B-100|apob-100|apob-48	apolipoprotein B	protein-coding
Cnp	chr11	100575710	100575760	14.8485	promoter-TSS (NM_001146318)	-156	12799	Mm.15711	NM_009923	ENSMUSG00000006782		CNPase|Cnp-1|Cnp1	2',3'-cyclic nucleotide 3' phosphodiesterase	protein-coding
Gm4906	chrX	11655101	11655151	14.8485	Intergenic	327304	236663	Mm.473680	NM_001114529	ENSMUSG00000069038		EG236663	predicted gene 4906	protein-coding
Mir6393	chr15	88036721	88036771	14.8485	Intergenic	-240803	102465209		NR_105817	miRBase:MI0021927		mmu-mir-6393	microRNA mir-6393	ncRNA
Fignl2	chr15	100997250	100997300	14.8485	intron (NM_011323, intron 11 of 25) (L1_Mur3|LINE|L1)	57124	668225	Mm.385011	NM_001214911	ENSMUSG00000095440		EG668225	fidgetin-like 2	protein-coding
Mir3110	chr8	126826565	126826615	14.8485	Intergenic	-104790	100526512		NR_037297	miRBase:MI0014107		mmu-mir-3110	microRNA 3110	ncRNA
Gm10941	chr10	77229659	77229709	14.8485	Intergenic	29539	100169878	Mm.420901	NR_026944	ENSMUSG00000078444		ENSMUSG00000078444	predicted gene 10941	ncRNA
Alcam	chr16	52453084	52453134	14.8485	promoter-TSS (NM_009655)	-112	11658	Mm.288282	NM_009655	ENSMUSG00000022636		AI853494|BEN|CD166|DM-GRASP|MuSC|SC1	activated leukocyte cell adhesion molecule	protein-coding
Shroom3	chr5	92804539	92804589	14.8485	intron (NM_015756, intron 2 of 10)	-4818	27428	Mm.46014	NM_015756	ENSMUSG00000029381		AL022960|D5Ertd287e|Shrm|Shrm3	shroom family member 3	protein-coding
Eif1b	chr9	120456046	120456096	14.8485	intron (NM_144557, intron 12 of 16)	-36535	68969	Mm.28753	NM_026892	ENSMUSG00000006941		1500010M16Rik|3110001N14Rik|Gc20	eukaryotic translation initiation factor 1B	protein-coding
Rapgef3	chr15	97767634	97767684	14.8485	promoter-TSS (NM_001177811)	7	223864	Mm.24028	NM_144850	ENSMUSG00000022469		2310016P22Rik|9330170P05Rik|Epac|Epac1	Rap guanine nucleotide exchange factor (GEF) 3	protein-coding
Dnm3	chr1	162509473	162509523	14.8485	Intergenic	-31464	103967	Mm.441620	NM_172646	ENSMUSG00000040265		9630020E24Rik|AW061159|B230343F03Rik|C530045C17|mKIAA0820	dynamin 3	protein-coding
Tmprss12	chr15	100290957	100291007	14.8485	intron (NM_183109, intron 4 of 4)	10145	75002	Mm.261400	NM_183109	ENSMUSG00000045631		4930478A21Rik	transmembrane (C-terminal) protease, serine 12	protein-coding
Zfp521	chr18	13850601	13850651	14.8485	intron (NM_145492, intron 3 of 7)	122107	225207	Mm.40325	NM_145492	ENSMUSG00000024420		B930086A16Rik|Evi3|Znf521	zinc finger protein 521	protein-coding
Kmt2b	chr7	30589019	30589069	14.8485	promoter-TSS (NM_029274)	-318	75410	Mm.168688	NM_029274	ENSMUSG00000006307		2610014H22Rik|Mll2|Wbp7|mKIAA0304	lysine (K)-specific methyltransferase 2B	protein-coding
Tbc1d10a	chr11	4174780	4174830	14.8485	intron (NM_026175, intron 7 of 15)	-12028	103724	Mm.28140	NM_134023	ENSMUSG00000034412		AI447804|EPI64|Tbc1d10|mFLJ00288	TBC1 domain family, member 10a	protein-coding
Ttc12	chr9	49489043	49489093	14.8485	Intergenic	-2843	235330	Mm.177413	NM_172770	ENSMUSG00000040219		E330017O07Rik	tetratricopeptide repeat domain 12	protein-coding
Foxo6	chr4	120277326	120277376	14.8485	intron (NM_194060, intron 1 of 1)	9910	329934	Mm.277090	NM_194060	ENSMUSG00000052135		-	forkhead box O6	protein-coding
Mogat1	chr1	78532361	78532411	14.8485	intron (NM_026713, intron 6 of 6)	21326	68393	Mm.41325	NM_026713	ENSMUSG00000012187		0610030A14Rik|1110064N14Rik|Dgat2l|Dgat2l1|MGAT1|mDC2	monoacylglycerol O-acyltransferase 1	protein-coding
Sstr5	chr17	25518348	25518398	14.8485	Intergenic	-21085	20609	Mm.353282	NM_011425	ENSMUSG00000050824		Smstr5|sst5	somatostatin receptor 5	protein-coding
Arf3	chr15	98763263	98763313	14.8485	promoter-TSS (NM_007478)	-170	11842	Mm.221298	NM_007478	ENSMUSG00000051853		5430400P17Rik|AI854770	ADP-ribosylation factor 3	protein-coding
Zcchc2	chr1	105990446	105990496	14.8485	promoter-TSS (NM_001122676)	65	227449	Mm.210188	NM_001122675	ENSMUSG00000038866		9930114B20Rik|AW212015	zinc finger, CCHC domain containing 2	protein-coding
Hnrnpd	chr5	99906218	99906268	14.8485	Intergenic (CpG)	72695	11991	Mm.150231	NM_007516			Auf1|Hnrpd	heterogeneous nuclear ribonucleoprotein D	protein-coding
Xrcc3	chr12	111808974	111809024	14.8485	intron (NM_028875, intron 4 of 7)	4842	74335	Mm.19082	NM_028875	ENSMUSG00000021287		4432412E01Rik|AI182522|AW537713	X-ray repair complementing defective repair in Chinese hamster cells 3	protein-coding
Ruvbl1	chr6	88490783	88490833	14.8485	intron (NM_019685, intron 8 of 10)	25385	56505	Mm.42195	NM_019685	ENSMUSG00000030079		2510009G06Rik|Pontin52|Tip49a	RuvB-like protein 1	protein-coding
Eif4ebp2	chr10	61452810	61452860	14.8485	promoter-TSS (NM_010124)	-166	13688	Mm.259516	NM_010124	ENSMUSG00000020091		2810011I19Rik|4E-BP2|AA792569|BC010348|PHAS-II	eukaryotic translation initiation factor 4E binding protein 2	protein-coding
Ift140	chr17	25015860	25015910	14.8485	promoter-TSS (NM_020608)	-201	106633	Mm.32802	NM_134126	ENSMUSG00000024169		AI661311|Tce5|Wdtc2|mKIAA0590	intraflagellar transport 140	protein-coding
Itpr3	chr17	27048656	27048706	14.8485	Intergenic	-8623	16440	Mm.458106	NM_080553	ENSMUSG00000042644		Ip3r3|Itpr-3	inositol 1,4,5-triphosphate receptor 3	protein-coding
Morf4l2	chrX	136749520	136749570	14.8485	intron (NR_033324, intron 2 of 9)	-5859	56397	Mm.27218	NM_019768	ENSMUSG00000031422		2410017O14Rik|Mrgx|Sid393p|mKIAA0026	mortality factor 4 like 2	protein-coding
Exoc6	chr19	37574973	37575023	14.8485	intron (NM_175353, intron 5 of 21) (B1F|SINE|Alu)	24580	107371	Mm.24865	NM_175353	ENSMUSG00000053799		4833405E05Rik|AW413330|C430002C19|Sec15|Sec15l1|hbd|msec15	exocyst complex component 6	protein-coding
Gdf10	chr14	33824522	33824572	14.8485	Intergenic	-99040	14560	Mm.432071	NM_145741	ENSMUSG00000021943		Bmp3b	growth differentiation factor 10	protein-coding
Dap	chr15	31264960	31265010	14.8485	intron (NM_146057, intron 2 of 3)	40600	223453	Mm.222867	NM_146057	ENSMUSG00000039168		4921531N22Rik|AI789753|AU040360	death-associated protein	protein-coding
Mbd2	chr18	70568138	70568188	14.8325	promoter-TSS (NM_010773)	-129	17191	Mm.322	NM_010773	ENSMUSG00000024513		MBD2a	methyl-CpG binding domain protein 2	protein-coding
Wdtc1	chr4	133339436	133339486	14.8163	promoter-TSS (NM_199306)	-146	230796	Mm.226576	NM_199306	ENSMUSG00000037622		Gm695|adipose|adp	WD and tetratricopeptide repeats 1	protein-coding
Asun	chr6	146577836	146577886	14.8163	promoter-TSS (NM_026218)	-26	71177	Mm.271774	NM_138757	ENSMUSG00000040250		4933424B01Rik|Spata30	asunder, spermatogenesis regulator	protein-coding
Tcerg1	chr18	42511172	42511222	14.8163	promoter-TSS (NM_001289526)	-290	56070	Mm.270511	NM_001039474	ENSMUSG00000024498		2410022J09Rik|2900090C16Rik|AI428505|CA150b|FBP23|FBP28|Taf2s|ca150|p144	transcription elongation regulator 1 (CA150)	protein-coding
Tmx4	chr2	134644212	134644262	14.74	promoter-TSS (NM_029148)	-116	52837	Mm.264096	NM_029148	ENSMUSG00000034723		2810417D04Rik|4930500L08Rik|AI843224|AW046784|D2Bwg1356e|Txndc13|mKIAA1162	thioredoxin-related transmembrane protein 4	protein-coding
Iqsec1	chr6	90706768	90706818	14.74	intron (NM_001134384, intron 1 of 13)	9736	232227	Mm.196943	NM_182784	ENSMUSG00000034312		AW561907|BC026481|BRAG2|D6Ertd349e|cI-43	IQ motif and Sec7 domain 1	protein-coding
Mcts2	chr2	152686985	152687035	14.74	promoter-TSS (NM_025543)	-138	66405	Mm.440291	NM_025543	ENSMUSG00000042814		2400002F11Rik	malignant T cell amplified sequence 2	protein-coding
Ankrd2	chr19	42034684	42034734	14.74	TTS (NM_145500)	-1329	56642	Mm.143737	NM_020033	ENSMUSG00000025172		Arpp|mArpp	ankyrin repeat domain 2 (stretch responsive muscle)	protein-coding
Cops7a	chr6	124965523	124965573	14.74	promoter-TSS (NM_012003)	-19	26894	Mm.244536	NM_012003	ENSMUSG00000030127		D6Ertd35e	COP9 (constitutive photomorphogenic) homolog, subunit 7a (Arabidopsis thaliana)	protein-coding
Knstrn	chr2	118813993	118814043	14.74	promoter-TSS (NM_026412)	15	51944	Mm.252695	NM_026412			1700025D04Rik|C15orf23|D2Ertd750e|SKAP|Traf4af1	kinetochore-localized astrin/SPAG5 binding	protein-coding
Cdc37l1	chr19	28994742	28994792	14.74	intron (NM_025950, intron 1 of 6)	4273	67072	Mm.78875	NM_025950	ENSMUSG00000024780		2700033A15Rik|BB159850|Cdc37l|Harc	cell division cycle 37-like 1	protein-coding
Creb1	chr1	64532851	64532901	14.74	promoter-TSS (NM_009952)	72	12912	Mm.422634	NM_009952	ENSMUSG00000025958		2310001E10Rik|3526402H21Rik|AV083133|Creb|Creb-1	cAMP responsive element binding protein 1	protein-coding
Grifin	chr5	140543055	140543105	14.74	Intergenic	21987	77998	Mm.160040	NM_030022	ENSMUSG00000036586		E130101O17Rik	galectin-related inter-fiber protein	protein-coding
Ctdsp2	chr10	126957938	126957988	14.74	Intergenic	-20754	52468	Mm.29490	NM_146012	ENSMUSG00000078429		AI586070|D10Ertd73e|OS-4|OS4|SCP2	CTD (carboxy-terminal domain, RNA polymerase II, polypeptide A) small phosphatase 2	protein-coding
Lurap1l	chr4	80912072	80912122	14.74	intron (NM_026821, intron 1 of 1)	1411	52829	Mm.273986	NM_026821			1110029A09Rik|AV077978|AV175137|D4Bwg0951e|WI-13707|bM350F23.1	leucine rich adaptor protein 1-like	protein-coding
1700123M08Rik	chr4	12009337	12009387	14.74	Intergenic	42788	100503636	Mm.209078	NR_040577			1600025K15Rik	RIKEN cDNA 1700123M08 gene	ncRNA
Scd3	chr19	44246547	44246597	14.74	Intergenic (L1MB5|LINE|L1)	43284	30049	Mm.480594	NM_024450	ENSMUSG00000025202		4930513N16Rik	stearoyl-coenzyme A desaturase 3	protein-coding
Stox2	chr8	47289370	47289420	14.74	promoter-TSS (NM_001286376)	7	71069	Mm.23973	NM_175162	ENSMUSG00000038143		4933409N07Rik|AI449080|AI835114|mKIAA1392	storkhead box 2	protein-coding
Ccdc162	chr10	41678873	41678923	14.74	Intergenic	-91145	75973	Mm.228517	NM_029493	ENSMUSG00000075225		5033413D22Rik|Ccdc162p|Gm61	coiled-coil domain containing 162	protein-coding
Gjb6	chr14	57248761	57248811	14.74	Intergenic	-115175	14623	Mm.25652	NM_008128	ENSMUSG00000040055		AA958971|Cx30|D14Bwg0506e	gap junction protein, beta 6	protein-coding
Bnip3l	chr14	67008908	67008958	14.74	promoter-TSS (NM_009761)	-56	12177	Mm.29820	NM_009761	ENSMUSG00000022051		C86132|D14Ertd719e|Nip3L|Nix	BCL2/adenovirus E1B interacting protein 3-like	protein-coding
Pim3	chr15	88843642	88843692	14.74	Intergenic	-18527	223775	Mm.400129	NM_145478	ENSMUSG00000035828		BC026639|Kid1	proviral integration site 3	protein-coding
Slc51b	chr9	65411520	65411570	14.74	3' UTR (NM_001033158, exon 5 of 5)	11228	330962	Mm.335247	NM_178933	ENSMUSG00000053862		Ostb	solute carrier family 51, beta subunit	protein-coding
Uso1	chr5	92117973	92118023	14.74	Intergenic	-19940	56041	Mm.15868	NM_019490	ENSMUSG00000029407		115kDa|TAP|Vdp	USO1 vesicle docking factor	protein-coding
2410114N07Rik	chr4	34971370	34971420	14.6872	intron (NM_178061, intron 3 of 3)	-59914	73696	Mm.1361	NR_040652	ENSMUSG00000085824		-	RIKEN cDNA 2410114N07 gene	ncRNA
Ggct	chr6	54992913	54992963	14.6872	promoter-TSS (NM_026637)	-71	110175	Mm.294708	NM_026637			A030007L17Rik|AA673177|Gctg|Ggc	gamma-glutamyl cyclotransferase	protein-coding
Rsph6a	chr7	19052959	19053009	14.6872	intron (NM_026605, intron 23 of 26)	-1703	83434	Mm.84435	NM_031255	ENSMUSG00000040866		RSP4|Rshl1	radial spoke head 6 homolog A (Chlamydomonas)	protein-coding
Dyrk1a	chr16	94588417	94588467	14.6872	intron (NM_001113389, intron 1 of 11)	17535	13548	Mm.310973	NM_007890	ENSMUSG00000022897		2310043O08Rik|D16Ertd272e|D16Ertd493e|Dyrk|ENSMUSG00000074897|Gm10783|Mnbh|Mp86|mmb	dual-specificity tyrosine-(Y)-phosphorylation regulated kinase 1a	protein-coding
Hspb1	chr5	135879928	135879978	14.6872	Intergenic	-7966	15507	Mm.13849	NM_013560	ENSMUSG00000004951		27kDa|Hsp25	heat shock protein 1	protein-coding
Akt2	chr7	27591517	27591567	14.6872	promoter-TSS (NM_001110208)	-18	11652	Mm.177194	NM_007434	ENSMUSG00000004056		2410016A19Rik|AW554154|PKB|PKBbeta	thymoma viral proto-oncogene 2	protein-coding
Cbfb	chr8	105153146	105153196	14.6872	Intergenic	-17503	12400	Mm.2018	NM_022309	ENSMUSG00000031885		AI893578|PEA2|PEBP2b|Pebp2|Pebpb2	core binding factor beta	protein-coding
Them6	chr15	74721019	74721069	14.6872	promoter-TSS (NM_198607)	-190	223626	Mm.268603	NM_198607	ENSMUSG00000056665		4930572J05Rik	thioesterase superfamily member 6	protein-coding
Dcaf12	chr4	41314901	41314951	14.6872	promoter-TSS (NM_026893)	-25	68970	Mm.28891	NM_026893	ENSMUSG00000028436		1500001L20Rik|5830424K06Rik|AA420338|AI851081|Wdr40a	DDB1 and CUL4 associated factor 12	protein-coding
Drd4	chr7	141308806	141308856	14.6872	intron (NM_001282072, intron 11 of 12)	16825	13491	Mm.41075	NM_007878	ENSMUSG00000025496		AW125663|D4R|Drd-4	dopamine receptor D4	protein-coding
Slc2a10	chr2	165513155	165513205	14.6872	intron (NM_130451, intron 1 of 4)	9283	170441	Mm.34147	NM_130451	ENSMUSG00000027661		AA450473|Glut10	solute carrier family 2 (facilitated glucose transporter), member 10	protein-coding
Mir6945	chr13	55502577	55502627	14.6872	intron (NM_001114088, intron 10 of 12)	5090	102465570		NR_105910			mmu-mir-6945	microRNA mir-6945	ncRNA
Dnm2	chr9	21438396	21438446	14.6872	intron (NM_007871, intron 1 of 19)	13513	13430	Mm.433257	NM_007871	ENSMUSG00000033335		Dyn2|Udnm|b2b2159Clo	dynamin 2	protein-coding
6330416G13Rik	chr4	63580292	63580342	14.6872	exon (NM_144905, exon 9 of 10)	19957	230279	Mm.41523	NM_144905	ENSMUSG00000045917		AW492431|bM230C2.2	RIKEN cDNA 6330416G13 gene	protein-coding
Ormdl1	chr1	53297047	53297097	14.6872	promoter-TSS (NM_145517)	-23	227102	Mm.212846	NM_145517	ENSMUSG00000026097		C730042F17Rik	ORM1-like 1 (S. cerevisiae)	protein-coding
Dazap1	chr10	80264787	80264837	14.6872	promoter-TSS (NM_001122605)	-179	70248	Mm.148693	NM_133188	ENSMUSG00000069565		2410042M16Rik|mPrrp	DAZ associated protein 1	protein-coding
Hsd17b10	chrX	152001835	152001885	14.6661	promoter-TSS (NM_016763)	-36	15108	Mm.6994	NM_016763	ENSMUSG00000025260		17bHSD10|Ads9|ERAB|Hadh2	hydroxysteroid (17-beta) dehydrogenase 10	protein-coding
Otud7b	chr3	96104575	96104625	14.6661	promoter-TSS (NM_001025613)	73	229603	Mm.272336	NM_001025613	ENSMUSG00000038495		2900060B22Rik|4930463P07Rik|AI462125|CEZANNE|Trabid2|Za20d1	OTU domain containing 7B	protein-coding
Tspan32	chr7	143013899	143013949	14.6661	intron (NM_001128082, intron 3 of 5)	8265	27027	Mm.28172	NM_020286	ENSMUSG00000000244		AW208513|Art-1|BB235973|D7Wsu37e|Phemx|Tssc6	tetraspanin 32	protein-coding
D130040H23Rik	chr8	69271020	69271070	14.6661	promoter-TSS (NM_172491)	-35	211135	Mm.294970	NM_172491			-	RIKEN cDNA D130040H23 gene	protein-coding
Tars	chr15	11399755	11399805	14.6661	promoter-TSS (NM_033074)	-122	110960	Mm.286061	NM_033074	ENSMUSG00000022241		D15Wsu59e|ThrRS	threonyl-tRNA synthetase	protein-coding
1110019D14Rik	chr6	13871505	13871555	14.6661	promoter-TSS (NR_045995)	-39	76311	Mm.367129	NR_045995	ENSMUSG00000097616		-	RIKEN cDNA 1110019D14 gene	ncRNA
Shc4	chr2	125731861	125731911	14.6661	Intergenic	-7738	271849	Mm.425101	NM_199022	ENSMUSG00000035109		6230417E10Rik|9930029B02Rik|Gm685|RaLP	SHC (Src homology 2 domain containing) family, member 4	protein-coding
Fbxw15	chr9	109536936	109536986	14.5749	Intergenic	31301	382105	Mm.335468	NM_199036	ENSMUSG00000074060		Fbxo12J	F-box and WD-40 domain protein 15	protein-coding
Afap1l1	chr18	61790257	61790307	14.5749	Intergenic	-3620	106877	Mm.26632	NM_178928	ENSMUSG00000033032		AI173486	actin filament associated protein 1-like 1	protein-coding
Alg12	chr15	88819431	88819481	14.5749	promoter-TSS (NM_145477)	-138	223774	Mm.41512	NM_145477	ENSMUSG00000035845		ECM39	asparagine-linked glycosylation 12 (alpha-1,6-mannosyltransferase)	protein-coding
2810006K23Rik	chr5	124334615	124334665	14.5749	intron (NM_028310, intron 1 of 1)	6551	72650	Mm.121658	NM_028310	ENSMUSG00000047635		-	RIKEN cDNA 2810006K23 gene	protein-coding
Nav1	chr1	135548957	135549007	14.5749	intron (NM_173437, intron 1 of 28)	36373	215690	Mm.34977	NM_173437	ENSMUSG00000009418		9530089B19|9930003A20Rik|C230080M11Rik|Pomfil3|Unc53h1|mKIAA1151|steerin-1	neuron navigator 1	protein-coding
Snd1	chr6	28480154	28480204	14.5749	promoter-TSS (NM_019776)	-169	56463	Mm.439987	NM_019776	ENSMUSG00000001424		AL033314|Tudor-SN	staphylococcal nuclease and tudor domain containing 1	protein-coding
Fam19a3	chr3	104714371	104714421	14.5749	Intergenic	63151	329731	Mm.389494	NM_183224	ENSMUSG00000055865		7530404M11Rik|TAFA3|Tafa-3	family with sequence similarity 19, member A3	protein-coding
B9d1	chr11	61537606	61537656	14.5749	intron (NM_001252189, intron 2 of 8)	32459	27078	Mm.261226	NM_013717	ENSMUSG00000001039		AW045994|B9|Eppb9	B9 protein domain 1	protein-coding
Ankrd40	chr11	94327921	94327971	14.5749	promoter-TSS (NM_027799)	-55	71452	Mm.141054	NM_027799	ENSMUSG00000020864		1110011C06Rik|5530600A18Rik|Gcap15	ankyrin repeat domain 40	protein-coding
Elp2	chr18	24603898	24603948	14.5749	promoter-TSS (NM_139143)	-38	58523	Mm.25298	NM_021448	ENSMUSG00000024271		AU023723|Epl2|StIP1|Statip1	elongator acetyltransferase complex subunit 2	protein-coding
Sgta	chr10	81060327	81060377	14.5749	promoter-TSS (NM_024499)	-198	52551	Mm.30068	NM_024499	ENSMUSG00000004937		5330427H01Rik|AI194281|D10Ertd190e|Sgt|Stg	small glutamine-rich tetratricopeptide repeat (TPR)-containing, alpha	protein-coding
Ablim2	chr5	35762545	35762595	14.5749	intron (NM_001177700, intron 1 of 16)	4690	231148	Mm.254446	NM_177678	ENSMUSG00000029095		AI606905|C230091L11	actin-binding LIM protein 2	protein-coding
Eef1g	chr19	8966863	8966913	14.5749	promoter-TSS (NM_026007)	-153	67160	Mm.247762	NM_026007	ENSMUSG00000071644		2610301D06Rik|AA407312|EF1G	eukaryotic translation elongation factor 1 gamma	protein-coding
Tyw3	chr3	154597094	154597144	14.5749	promoter-TSS (NM_001168358)	-21	209584	Mm.347513	NM_172474	ENSMUSG00000047583		5230400J09Rik	tRNA-yW synthesizing protein 3 homolog (S. cerevisiae)	protein-coding
B430010I23Rik	chr8	41004746	41004796	14.5749	intron (NM_001005863, intron 7 of 13)	-12697	78849	Mm.440930	NR_015457	ENSMUSG00000084960		-	RIKEN cDNA B430010I23 gene	ncRNA
Hmgn2	chr4	133967185	133967235	14.5749	intron (NM_016957, intron 1 of 5) (CpG)	781	15331	Mm.319660	NM_016957	ENSMUSG00000003038		HMG-17|Hmg17	high mobility group nucleosomal binding domain 2	protein-coding
Zfp869	chr8	69717106	69717156	14.5749	promoter-TSS (NM_181274)	-229	66869	Mm.334581	NM_181274			1200003I07Rik	zinc finger protein 869	protein-coding
2610528J11Rik	chr4	118513664	118513714	14.5749	Intergenic	-13586	66451	Mm.34431	NM_025572	ENSMUSG00000028536		-	RIKEN cDNA 2610528J11 gene	protein-coding
Fbp2	chr13	62856308	62856358	14.5749	intron (NM_007994, intron 1 of 6)	2037	14120	Mm.391871	NM_007994	ENSMUSG00000021456		Fbp-1|Fbp1|Rae-30	fructose bisphosphatase 2	protein-coding
Psmd4	chr3	95042625	95042675	14.5749	promoter-TSS (NM_001282017)	-36	19185	Mm.2261	NM_008951	ENSMUSG00000005625		Af1|Mcb1|angiocidin	proteasome (prosome, macropain) 26S subunit, non-ATPase, 4	protein-coding
Ubap2	chr4	41275364	41275414	14.5749	promoter-TSS (NM_026872)	-254	68926	Mm.41864	NM_026872	ENSMUSG00000028433		1190005K07Rik|AA408600|AU045235|UBAP-2|mKIAA1491	ubiquitin-associated protein 2	protein-coding
Rhog	chr7	102245896	102245946	14.5518	intron (NM_019566, intron 1 of 1)	4197	56212	Mm.259795	NM_019566	ENSMUSG00000073982		2810426G09Rik|Arhg|Sid10750	ras homolog gene family, member G	protein-coding
Mad1l1	chr5	140194327	140194377	14.5518	intron (NM_010752, intron 10 of 17)	127200	17120	Mm.27250	NM_010752	ENSMUSG00000029554		AI173502|AW550425|Mad1	MAD1 mitotic arrest deficient 1-like 1	protein-coding
Dock4	chr12	40468409	40468459	14.5518	intron (NM_172803, intron 1 of 52)	22381	238130	Mm.341423	NM_172803	ENSMUSG00000035954		5330406C03|6330411N01Rik|AF263288|C030023J22|mKIAA0716	dedicator of cytokinesis 4	protein-coding
Pqlc2	chr4	139289503	139289553	14.4947	intron (NM_001037761, intron 9 of 9)	21172	212555	Mm.45131	NM_145384			BC019216	PQ loop repeat containing 2	protein-coding
Gramd3	chr18	56048877	56048927	14.4947	Intergenic	-383230	107022	Mm.24356	NM_026240	ENSMUSG00000001700		9030613F08Rik|9130427A09Rik|AW061306|NS3TP2	GRAM domain containing 3	protein-coding
Kbtbd11	chr8	15004913	15004963	14.4947	Intergenic	-6087	74901	Mm.46675	NM_029116	ENSMUSG00000055675		2900016B01Rik|4930465M17Rik|mKIAA0711	kelch repeat and BTB (POZ) domain containing 11	protein-coding
Thap1	chr8	26158157	26158207	14.4509	promoter-TSS (NM_199042)	13	73754	Mm.383241	NM_199042			4833431A01Rik|AW490810	THAP domain containing, apoptosis associated protein 1	protein-coding
9530026P05Rik	chr6	93140671	93140721	14.4509	Intergenic	200114	330385	Mm.483472	NR_015530	ENSMUSG00000097462		B430306B02	RIKEN cDNA 9530026P05 gene	ncRNA
Fscn1	chr5	143009525	143009575	14.4509	intron (NM_080561, intron 15 of 16)	49195	14086	Mm.289707	NM_007984	ENSMUSG00000029581		AI663989|Fan1|fascin-1	fascin homolog 1, actin bundling protein (Strongylocentrotus purpuratus)	protein-coding
Bdh1	chr16	31509135	31509185	14.4509	Intergenic	80407	71911	Mm.293470	NM_175177	ENSMUSG00000046598		2310032J20Rik|AI327223|Bdh	3-hydroxybutyrate dehydrogenase, type 1	protein-coding
Clasp2	chr9	113793256	113793306	14.4351	promoter-TSS (NM_001286603)	-49	76499	Mm.222272	NM_029633	ENSMUSG00000033392		1500004F14Rik|8030404L10Rik|C77448|CLASP2beta|mKIAA0627	CLIP associating protein 2	protein-coding
Klf9	chr19	23134239	23134289	14.4092	Intergenic	-6962	16601	Mm.291595	NM_010638	ENSMUSG00000033863		2310051E17Rik|AA589643|BTEB-1|Bteb1|ENSMUSG00000055440|Gm9971	Kruppel-like factor 9	protein-coding
Ptchd2	chr4	148306475	148306525	14.2766	Intergenic	-18535	242748	Mm.33873	NM_001083342			G630052C06Rik|RNDEu-2	patched domain containing 2	protein-coding
Gm7854	chr5	43290910	43290960	14.2766	Intergenic	-55581	665934	Mm.381491	NR_028417			EG665934|ENSMUSG00000054483	predicted gene 7854	ncRNA
Tbc1d5	chr17	51179246	51179296	14.2766	promoter-TSS (NM_028162)	81	72238	Mm.120650	NM_028162	ENSMUSG00000023923		1600014N05Rik	TBC1 domain family, member 5	protein-coding
Krt8	chr15	102010658	102010708	14.2766	Intergenic	-6341	16691	Mm.358618	NM_031170	ENSMUSG00000049382		AA960620|AL022697|AU019895|Card2|EndoA|K8|Krt-2.8|Krt2-8	keratin 8	protein-coding
Mir5625	chr5	30638252	30638302	14.2766	Intergenic	-9659	100885838		NR_049199	miRBase:MI0019194		mmu-mir-5625	microRNA mir-5625	ncRNA
Nme8	chr13	19683455	19683505	14.2766	intron (NM_181591, intron 8 of 16)	14280	73412	Mm.279939	NM_181591	ENSMUSG00000041138		1700056P15Rik|Sptrx-2|Txndc3	NME/NM23 family member 8	protein-coding
Abr	chr11	76494575	76494625	14.2766	intron (NM_198894, intron 2 of 22) (CpG)	14819	109934	Mm.258939	NM_198018	ENSMUSG00000017631		-	active BCR-related gene	protein-coding
Gm9199	chr14	72980996	72981046	14.2766	Intergenic (B4A|SINE|B4)	-44582	668489	Mm.158324	NR_027860			EG668489	glycine cleavage system protein H (aminomethyl carrier) pseudogene	pseudo
Zdhhc19	chr16	32516191	32516241	14.2766	Intergenic	19935	245308	Mm.76859	NM_199309	ENSMUSG00000052363		Gm1744|Gm616	zinc finger, DHHC domain containing 19	protein-coding
AI463170	chr12	76582236	76582286	14.2766	3' UTR (NM_013675, exon 36 of 36)	-34336	100504549	Mm.440349	NR_046044			-	expressed sequence AI463170	ncRNA
Capn7	chr14	31336451	31336501	14.2766	promoter-TSS (NM_009796)	-248	12339	Mm.201535	NM_009796	ENSMUSG00000021893		AU022319|PalBH	calpain 7	protein-coding
Rcan2	chr17	43934278	43934328	14.2766	intron (NM_001286653, intron 2 of 4)	-18696	53901	Mm.251242	NM_030598	ENSMUSG00000039601		Csp2|Dscr1l1|MCIP2|ZAKI-4	regulator of calcineurin 2	protein-coding
Adamts17	chr7	66912968	66913018	14.2766	intron (NM_001033877, intron 6 of 22)	73258	233332	Mm.445763	NM_001033877	ENSMUSG00000058145		AU023434	a disintegrin-like and metallopeptidase (reprolysin type) with thrombospondin type 1 motif, 17	protein-coding
Coa6	chr8	126422454	126422504	14.2766	promoter-TSS (NM_174987)	-22	67892	Mm.31946	NM_174987	ENSMUSG00000051671		1810063B05Rik|AI447995	cytochrome c oxidase assembly factor 6	protein-coding
4933431G14Rik	chr6	72146936	72146986	14.2766	intron (NM_001035228, intron 4 of 6)	-23764	71265	Mm.442035	NR_045163			4930565C19Rik	RIKEN cDNA 4933431G14 gene	ncRNA
Igsf11	chr16	39390785	39390835	14.2766	Intergenic	488465	207683	Mm.245564	NM_170599	ENSMUSG00000022790		1700025L02Rik|BT-IgSF|Igsf13	immunoglobulin superfamily, member 11	protein-coding
Mmab	chr5	114444105	114444155	14.2766	promoter-TSS (NM_023556)	-103	77697	Mm.105182	NM_029956	ENSMUSG00000029575		9130222L19Rik|ATR	methylmalonic aciduria (cobalamin deficiency) type B homolog (human)	protein-coding
Rap1gap	chr4	137680194	137680244	14.2766	intron (NM_029563, intron 1 of 23)	-1448	110351	Mm.180763	NM_029563	ENSMUSG00000041351		1300019I11Rik|2310004O14Rik|AI427470|ARPP-90|Rap1GAP1|Rap1ga1	Rap1 GTPase-activating protein	protein-coding
Fuom	chr7	140102446	140102496	14.2766	promoter-TSS (NM_026928)	-30	69064	Mm.41915	NM_026928			Fucu|Le51	fucose mutarotase	protein-coding
Trim32	chr4	65477350	65477400	14.2766	intron (NM_207109, intron 19 of 22)	-127611	69807	Mm.22786	NM_053084	ENSMUSG00000051675		1810045E12Rik|3f3|BBS11|Zfp117	tripartite motif-containing 32	protein-coding
Foxp2	chr6	14900786	14900836	14.2766	promoter-TSS (NM_053242)	-538	114142	Mm.332919	NM_053242	ENSMUSG00000029563		2810043D05Rik|AI449000|CAG-16|D0Kist7	forkhead box P2	protein-coding
Efhd2	chr4	141897371	141897421	14.2766	intron (NM_177868, intron 30 of 31)	-22476	27984	Mm.395598	NM_025994	ENSMUSG00000040659		2600015J22Rik|AA408606|D4Wsu27e	EF hand domain containing 2	protein-coding
Iqsec1	chr6	90718663	90718713	14.2766	intron (NM_001134384, intron 1 of 13)	-2159	232227	Mm.196943	NM_182784	ENSMUSG00000034312		AW561907|BC026481|BRAG2|D6Ertd349e|cI-43	IQ motif and Sec7 domain 1	protein-coding
AI197445	chr13	107493843	107493893	14.2766	Intergenic	24046	105120	Mm.417700	NR_045083			-	expressed sequence AI197445	ncRNA
Dgki	chr6	37300030	37300080	14.2766	promoter-TSS (NM_001081206)	-79	320127	Mm.119469	NM_001081206	ENSMUSG00000038665		C130010K08Rik	diacylglycerol kinase, iota	protein-coding
Aftph	chr11	20741609	20741659	14.2766	promoter-TSS (NM_001252503)	-78	216549	Mm.356580	NM_181411	ENSMUSG00000049659		-	aftiphilin	protein-coding
1190005I06Rik	chr8	120644733	120644783	14.2766	Intergenic	-10376	68918	Mm.473736	NM_197988	ENSMUSG00000043687		-	RIKEN cDNA 1190005I06 gene	protein-coding
Cldn26	chr16	7790382	7790432	14.2766	Intergenic	634729	74720	Mm.159318	NM_029070	ENSMUSG00000022715		4930511J11Rik|Tmem114	claudin 26	protein-coding
Flnb	chr14	7853831	7853881	14.2766	intron (NM_001081427, intron 1 of 45)	35899	286940	Mm.489652	NM_134080	ENSMUSG00000025278		AL024016|Fln-b	filamin, beta	protein-coding
1700011L22Rik	chr8	79145392	79145442	14.2286	intron (NM_001294279, intron 8 of 14)	103166	67687	Mm.178707	NM_026315	ENSMUSG00000031682		-	RIKEN cDNA 1700011L22 gene	protein-coding
Scai	chr2	39190818	39190868	14.2286	promoter-TSS (NM_178778)	-113	320271	Mm.204836	NM_178778	ENSMUSG00000035236		9330112M16|A930041I02Rik|AI662729	suppressor of cancer cell invasion	protein-coding
Id1	chr2	152729775	152729825	14.2286	Intergenic	-6451	15901	Mm.444	NM_010495	ENSMUSG00000042745		AI323524|D2Wsu140e|Idb1|bHLHb24	inhibitor of DNA binding 1	protein-coding
Atl2	chr17	79825428	79825478	14.2012	Intergenic	70670	56298	Mm.175403	NM_019717	ENSMUSG00000059811		2010110I21Rik|AA407293|AV334690|Aip-2|Arl6ip2	atlastin GTPase 2	protein-coding
Uqcrfs1	chr13	30545350	30545400	14.2012	promoter-TSS (NM_025710)	-59	66694	Mm.181933	NM_025710	ENSMUSG00000038462		4430402G14Rik|AI875505	ubiquinol-cytochrome c reductase, Rieske iron-sulfur polypeptide 1	protein-coding
Zfpm1	chr8	122281921	122281971	14.2012	promoter-TSS (NM_009569)	-195	22761	Mm.3105	NM_009569	ENSMUSG00000049577		FOG|Fog1	zinc finger protein, multitype 1	protein-coding
C920006O11Rik	chr9	78146285	78146335	14.0708	intron (NM_019987, intron 5 of 13)	-29604	320295	Mm.131285	NR_040401	ENSMUSG00000097574		-	RIKEN cDNA C920006O11 gene	ncRNA
Etf1	chr18	34932190	34932240	14.0708	promoter-TSS (NM_144866)	-212	225363	Mm.329353	NM_144866	ENSMUSG00000024360		AI463371|D6Ertd109e|ERF|ERF1|SUP45L1|TB3-1	eukaryotic translation termination factor 1	protein-coding
Tmcc3	chr10	94428669	94428719	14.0708	Intergenic (B4A|SINE|B4)	-86163	319880	Mm.23047	NM_172051	ENSMUSG00000020023		AW488095|C630016B22Rik|C88213|Tmcc1	transmembrane and coiled coil domains 3	protein-coding
4933433H22Rik	chr17	83972197	83972247	13.9369	Intergenic	-106438	74473	Mm.399575	NR_045458			-	RIKEN cDNA 4933433H22 gene	ncRNA
Rer1	chr4	155086377	155086427	13.9369	promoter-TSS (NM_001081100)	-105	67830	Mm.241604	NM_026395	ENSMUSG00000029048		1110060F11Rik|5830454N22Rik|AU043380	RER1 retention in endoplasmic reticulum 1 homolog (S. cerevisiae)	protein-coding
Pbx4	chr8	69832494	69832544	13.9227	promoter-TSS (NM_001024954)	-185	80720	Mm.210823	NM_030555	ENSMUSG00000031860		2410015M21Rik|AI429113|AW045266	pre B cell leukemia homeobox 4	protein-coding
Serp1	chr3	58525899	58525949	13.9227	promoter-TSS (NM_030685)	-40	28146	Mm.29702	NM_030685	ENSMUSG00000027808		D3Ucla1|Ramp4	stress-associated endoplasmic reticulum protein 1	protein-coding
Med17	chr9	15279932	15279982	13.9227	promoter-TSS (NM_144933)	-90	234959	Mm.44151	NM_144933	ENSMUSG00000031935		77kDa|C330002H14Rik|Crsp6|Trap80	mediator complex subunit 17	protein-coding
Mir133c	chr2	29496356	29496406	13.9184	intron (NM_001290489, intron 3 of 6)	-21087	102465170		NR_105753	miRBase:MI0021863		mmu-mir-133c	microRNA mir-133c	ncRNA
E130215H24Rik	chr2	150644387	150644437	13.9184	intron (NM_080575, intron 2 of 13)	-23082	109344	Mm.440012	NR_040331	ENSMUSG00000087406		-	RIKEN cDNA E130215H24 gene	ncRNA
Crmp1	chr5	37280252	37280302	13.9184	intron (NM_007765, intron 8 of 13)	34513	12933	Mm.290995	NM_007765	ENSMUSG00000029121		CRMP-1|DRP-1|Dpysl1|ULIP-3|Ulip3	collapsin response mediator protein 1	protein-coding
Syn3	chr10	86463946	86463996	13.7667	intron (NM_013722, intron 2 of 13)	34925	27204	Mm.394931	NM_013722	ENSMUSG00000059602		-	synapsin III	protein-coding
Jund	chr8	70700771	70700821	13.7667	TTS (NM_010592)	3057	16478	Mm.419851	NM_010592	ENSMUSG00000071076		Jund1	jun D proto-oncogene	protein-coding
Acin1	chr14	54686847	54686897	13.763	promoter-TSS (NM_023190)	59	56215	Mm.297078	NM_019567	ENSMUSG00000022185		2610036I19Rik|2610510L13Rik|Acinus|Acn|C79325|acinusL|acinusS|mKIAA0670	apoptotic chromatin condensation inducer 1	protein-coding
Pisd-ps2	chr17	3084086	3084136	13.763	promoter-TSS (NR_003519)	72	328734	Mm.335641	NR_003519			D030013I16Rik	phosphatidylserine decarboxylase, pseudogene 2	pseudo
Scd2	chr19	44294037	44294087	13.7092	5' UTR (NM_009128, exon 1 of 6)	386	20250	Mm.487021	NM_009128	ENSMUSG00000025203		Scd-2|swty	stearoyl-Coenzyme A desaturase 2	protein-coding
Camta1	chr4	151862163	151862213	13.6827	promoter-TSS (NM_001195565)	-420	100072	Mm.318846	NM_001081557	ENSMUSG00000014592		1810059M14Rik|2310058O09Rik|AI316882|AW987475|mKIAA0833	calmodulin binding transcription activator 1	protein-coding
Dr1	chr5	108262981	108263031	13.6827	Intergenic	-5891	13486	Mm.303534	NM_026106	ENSMUSG00000029265		1700121L09Rik|Dr1l|NC2|NC2beta	down-regulator of transcription 1	protein-coding
Eif4g2	chr7	111083125	111083175	13.6827	promoter-TSS (NM_013507)	-120	13690	Mm.185453	NM_013507	ENSMUSG00000005610		AA589388|DAP-5|E130105L11Rik|Nat1|Natm1|p97	eukaryotic translation initiation factor 4, gamma 2	protein-coding
Rbm5	chr9	107771022	107771072	13.6827	promoter-TSS (NM_148930)	-45	83486	Mm.259197	NM_148930	ENSMUSG00000032580		D030069N10Rik	RNA binding motif protein 5	protein-coding
Fbxo17	chr7	28727754	28727804	13.6827	intron (NM_015796, intron 2 of 6)	10989	50760	Mm.358659	NM_015796	ENSMUSG00000030598		Fbg4|Fbx17|Fbxo26	F-box protein 17	protein-coding
Ldb3	chr14	34590957	34591007	13.6827	3' UTR (NM_001128599, exon 10 of 10)	-2301	24131	Mm.29733	NM_011918	ENSMUSG00000021798		AW742271|PDLIM6|ZASP	LIM domain binding 3	protein-coding
Csnk2a1	chr2	152226514	152226564	13.6827	promoter-TSS (NM_007788)	-301	12995	Mm.23692	NM_007788	ENSMUSG00000074698		Csnk2a1-rs4	casein kinase 2, alpha 1 polypeptide	protein-coding
Peg13	chr15	72810026	72810076	13.6827	non-coding (NR_002864, exon 1 of 1)	273	353342	Mm.440245	NR_002864			-	paternally expressed 13	ncRNA
Pisd	chr5	32785697	32785747	13.6827	promoter-TSS (NM_177298)	-96	320951	Mm.273765	NM_177298	ENSMUSG00000023452		9030221M09Rik	phosphatidylserine decarboxylase	protein-coding
Gorasp2	chr2	70661337	70661387	13.6827	promoter-TSS (NR_027343)	-147	70231	Mm.271950	NM_027352	ENSMUSG00000014959		0610011A07Rik|2410043M02Rik|5730520M13Rik|9430094F20Rik|AW552058|GOLPH2|GRASP55|GRS2|p59	golgi reassembly stacking protein 2	protein-coding
Rfx1	chr8	84066595	84066645	13.6827	promoter-TSS (NM_009055)	-216	19724	Mm.7892	NM_009055	ENSMUSG00000031706		AI047719|AI385641	regulatory factor X, 1 (influences HLA class II expression)	protein-coding
Ncoa2	chr1	13372532	13372582	13.6827	intron (NM_001077695, intron 1 of 21)	1526	17978	Mm.2537	NM_008678	ENSMUSG00000005886		9530095N19|D1Ertd433e|GRIP-1|Grip1|KAT13C|SRC-2|TIF-2|TIF2|bHLHe75	nuclear receptor coactivator 2	protein-coding
Mrpl45	chr11	97315595	97315645	13.6827	promoter-TSS (NM_025927)	-96	67036	Mm.5381	NM_025927	ENSMUSG00000018882		2600005P05Rik|AU043542|R75241	mitochondrial ribosomal protein L45	protein-coding
Gm4719	chr17	90088337	90088387	13.6827	intron (NM_177284, intron 19 of 20)	709121	100043904	Mm.396198	NR_045952			-	predicted gene 4719	ncRNA
Tmem150a	chr6	72355805	72355855	13.6219	intron (NM_144916, intron 1 of 7) (CpG)	347	232086	Mm.491165	NM_144916	ENSMUSG00000055912		BC014685|Tmem150	transmembrane protein 150A	protein-coding
Iffo1	chr6	125145228	125145278	13.616	promoter-TSS (NM_178787)	2	320678	Mm.129415	NM_178787	ENSMUSG00000038271		4733401N06Rik|A930037G23Rik|HOM-TES-103|Iffo	intermediate filament family orphan 1	protein-coding
Prpf4b	chr13	34814610	34814660	13.6077	Intergenic	-60859	19134	Mm.10027	NM_013830	ENSMUSG00000021413		2610037H07|Prp4|Prp4k|Prpk|cbp143	PRP4 pre-mRNA processing factor 4 homolog B (yeast)	protein-coding
Mical2	chr7	112229153	112229203	13.6077	intron (NM_177282, intron 1 of 19)	3342	320878	Mm.52312	NM_177282	ENSMUSG00000038244		5330438E18Rik|9530064J02|MICAL-2|mKIAA0750	microtubule associated monooxygenase, calponin and LIM domain containing 2	protein-coding
Snora36b	chr1	185229957	185230007	13.6077	intron (NM_001163754, intron 2 of 34)	-12944	100217449	Mm.429560	NR_034044			MBI-87	small nucleolar RNA, H/ACA box 36B	snoRNA
Rpl19	chr11	98035049	98035099	13.6077	Intergenic	8150	19921	Mm.10247	NM_009078	ENSMUSG00000017404		-	ribosomal protein L19	protein-coding
2017-03-02	chr17	33718752	33718802	13.6077	promoter-TSS (NM_001252480)	-100	224703	Mm.311439	NM_145486	ENSMUSG00000079557		9530046H09Rik|MARCH-II	membrane-associated ring finger (C3HC4) 2	protein-coding
Lingo1	chr9	56727929	56727979	13.6077	Intergenic	-42701	235402	Mm.246605	NM_181074	ENSMUSG00000049556		4930471K13Rik|AV148400|LERN1|LINGO-1|Lrrn6a|UNQ201	leucine rich repeat and Ig domain containing 1	protein-coding
Srrt	chr5	137307730	137307780	13.6077	promoter-TSS (NM_001109910)	-81	83701	Mm.387734	NM_031405	ENSMUSG00000037364		2810019G02Rik|ASR2A|ASR2B|ASR2C|ASR2D|Ars2|Asr2	serrate RNA effector molecule homolog (Arabidopsis)	protein-coding
Crebrf	chr17	26716268	26716318	13.6077	intron (NM_029870, intron 1 of 8) (CpG)	643	77128	Mm.275414	NM_029870	ENSMUSG00000048249		A930001N09Rik|LRF	CREB3 regulatory factor	protein-coding
Mrpl15	chr1	4722723	4722773	13.6077	Intergenic	62978	27395	Mm.182927	NM_025300	ENSMUSG00000033845		HSPC145|MRP-L7|Rpml7	mitochondrial ribosomal protein L15	protein-coding
Ttc7	chr17	87317450	87317500	13.6077	intron (NM_028639, intron 5 of 19)	34589	225049	Mm.77396	NM_028639	ENSMUSG00000036918		1110035E02Rik|1700007L07Rik|Ttc7a|fsn|hea	tetratricopeptide repeat domain 7	protein-coding
Slmo1	chr18	67476303	67476353	13.6077	intron (NM_144867, intron 3 of 6)	11479	225655	Mm.221420	NM_144867	ENSMUSG00000024530		A230074A19Rik|BC019561	slowmo homolog 1 (Drosophila)	protein-coding
Kif3a	chr11	53567206	53567256	13.6077	promoter-TSS (NM_001290805)	-138	16568	Mm.88694	NM_008443			Kif3|Kifl|Kns3	kinesin family member 3A	protein-coding
Ncam1	chr9	49796903	49796953	13.6077	intron (NM_010875, intron 1 of 15) (CpG)	2141	17967	Mm.4974	NM_010875			CD56|E-NCAM|NCAM-1|Ncam	neural cell adhesion molecule 1	protein-coding
Ascc1	chr10	59979294	59979344	13.6077	Intergenic	-23486	69090	Mm.155839	NM_026937	ENSMUSG00000044475		1810015P09Rik|AI550520|ASC1p50|CGI-18	activating signal cointegrator 1 complex subunit 1	protein-coding
1700029H14Rik	chr8	13574904	13574954	13.6077	intron (NM_009025, intron 22 of 23)	-12468	66501	Mm.46136	NM_025601	ENSMUSG00000031452		-	RIKEN cDNA 1700029H14 gene	protein-coding
Fam178b	chr1	36604494	36604544	13.6077	intron (NM_001126046, intron 7 of 14)	-11187	381337	Mm.17413	NM_027957	ENSMUSG00000046337		1700024G10Rik|Gm990	family with sequence similarity 178, member B	protein-coding
Dnajb5	chr4	42949690	42949740	13.6077	Intergenic	-3379	56323	Mm.20437	NM_019874	ENSMUSG00000036052		1110058L06Rik|AI462558|Hsc40|Hsp40-3	DnaJ (Hsp40) homolog, subfamily B, member 5	protein-coding
Slc44a3	chr3	121489567	121489617	13.6077	intron (NM_145394, intron 11 of 14)	42752	213603	Mm.33062	NM_145394	ENSMUSG00000039865		BC010552	solute carrier family 44, member 3	protein-coding
N6amt2	chr14	57571610	57571660	13.6077	promoter-TSS (NM_026526)	-66	68043	Mm.45225	NM_026526	ENSMUSG00000021951		2510005D08Rik|AW045965|Ayu21-96|Gt(pU21)96Imeg|GtAyu21-96	N-6 adenine-specific DNA methyltransferase 2 (putative)	protein-coding
Ube3c	chr5	29568980	29569030	13.6077	promoter-TSS (NM_133907)	-237	100763	Mm.137746	NM_133907	ENSMUSG00000039000		AI853514|mKIAA0010	ubiquitin protein ligase E3C	protein-coding
Cers2	chr3	95320396	95320446	13.6077	intron (NM_029789, intron 2 of 10)	5169	76893	Mm.181009	NM_029789	ENSMUSG00000015714		0610013I17Rik|AI225939|Lass2|TRH3	ceramide synthase 2	protein-coding
Adora2b	chr11	62217912	62217962	13.6077	intron (NM_001281818, intron 14 of 14)	-31047	11541	Mm.40740	NM_007413	ENSMUSG00000018500		A2BAR|A2BR|A2b|AA2BR|AI480866|AI605384	adenosine A2b receptor	protein-coding
Bcor	chrX	12069467	12069517	13.6077	intron (NM_001168321, intron 1 of 13)	11061	71458	Mm.196328	NM_029510	ENSMUSG00000040363		5830466J11Rik|8430401K06Rik|BcorR|D930024N20Rik|mKIAA1575	BCL6 interacting corepressor	protein-coding
Urm1	chr2	29835520	29835570	13.6077	intron (NM_026615, intron 2 of 4)	8156	68205	Mm.20273	NM_026615	ENSMUSG00000069020		2900073H19Rik	ubiquitin related modifier 1 homolog (S. cerevisiae)	protein-coding
Pdzd2	chr15	12491180	12491230	13.6077	intron (NM_001081064, intron 1 of 23)	101351	68070	Mm.423205	NM_001081064	ENSMUSG00000022197		4930537L06Rik|A930022H17Rik|Gm82|Pdzk3|mKIAA0300	PDZ domain containing 2	protein-coding
Ublcp1	chr11	44470674	44470724	13.6077	promoter-TSS (NM_024475)	-151	79560	Mm.338784	NM_024475	ENSMUSG00000041231		4930527B16Rik|8430435I17Rik|BC002236	ubiquitin-like domain containing CTD phosphatase 1	protein-coding
Mir1957a	chr6	94806965	94807015	13.6077	Intergenic	24134	100316707		NR_035483			Mir1957|mmu-mir-1957|mmu-mir-1957a	microRNA 1957a	ncRNA
1700110K17Rik	chr9	40346285	40346335	13.6077	intron (NM_172768, intron 2 of 19)	12838	73558	Mm.398307	NR_040728			-	RIKEN cDNA 1700110K17 gene	ncRNA
Kcne2	chr16	92200771	92200821	13.6077	Intergenic	-91593	246133	Mm.156736	NM_134110	ENSMUSG00000039672		2200002I16Rik|AW048273|MiRP1	potassium voltage-gated channel, Isk-related subfamily, gene 2	protein-coding
Sox11	chr12	27575720	27575770	13.6077	Intergenic	-233027	20666	Mm.41702	NM_009234			1110038H03Rik|6230403H02Rik|AI836553|end1	SRY (sex determining region Y)-box 11	protein-coding
Zfp706	chr15	37065552	37065602	13.6077	Intergenic	-58175	68036	Mm.371631	NM_026521	ENSMUSG00000062397		3110006P09Rik|AA793007|AW536850|C77232|Znf706	zinc finger protein 706	protein-coding
Gm15413	chr7	96865553	96865603	13.6077	intron (NM_011858, intron 25 of 32)	-64029	791381	Mm.402112	NR_045874	ENSMUSG00000053049		ENSMUSG00000053049|OTTMUSG00000021246	predicted gene 15413	ncRNA
Nwd1	chr8	72646456	72646506	13.5249	promoter-TSS (NM_176940)	-230	319555	Mm.212927	NM_176940	ENSMUSG00000048148		A230063L24Rik	NACHT and WD repeat domain containing 1	protein-coding
Dennd4a	chr9	64811354	64811404	13.5249	5' UTR (NM_001162917, exon 2 of 35)	368	102442	Mm.222473	NM_176935	ENSMUSG00000053641		AI115600|AI851943|F730015K02Rik	DENN/MADD domain containing 4A	protein-coding
1500009L16Rik	chr10	84060856	84060906	13.5249	Intergenic	338016	69784	Mm.271188	NM_001145198	ENSMUSG00000087651		2700050C19Rik|OCC-1	RIKEN cDNA 1500009L16 gene	protein-coding
Zmynd8	chr2	165779060	165779110	13.5249	Intergenic	79088	228880	Mm.227598	NM_027230	ENSMUSG00000039671		1110013E22Rik|2010005I16Rik|3632413B07Rik|AI316811|AL024039|Prkcbp1|RACK7	zinc finger, MYND-type containing 8	protein-coding
Ak4	chr4	101437285	101437335	13.5249	intron (NM_009647, intron 1 of 4)	17607	11639	Mm.42040	NM_009647	ENSMUSG00000028527		AK 4|Ak-3|Ak-4|Ak3|Ak3l1|D4Ertd274e	adenylate kinase 4	protein-coding
Txlna	chr4	129641079	129641129	13.5249	promoter-TSS (NM_001005506)	-39	109658	Mm.268863	NM_001005506	ENSMUSG00000053841		2600010N21Rik|AI425952|AW209241|Il14|Txln	taxilin alpha	protein-coding
Tmcc3	chr10	94550099	94550149	13.5249	intron (NM_172051, intron 1 of 3)	-25133	319880	Mm.23047	NM_172051	ENSMUSG00000020023		AW488095|C630016B22Rik|C88213|Tmcc1	transmembrane and coiled coil domains 3	protein-coding
Cactin	chr10	81320823	81320873	13.5249	promoter-TSS (NM_027381)	-255	70312	Mm.87628	NM_027381	ENSMUSG00000034889		2510012J08Rik	cactin, spliceosome C complex subunit	protein-coding
Nsun7	chr5	66271325	66271375	13.5249	intron (NM_027602, intron 4 of 12)	11225	70918	Mm.23166	NM_027602	ENSMUSG00000029206		4921525L17Rik	NOL1/NOP2/Sun domain family, member 7	protein-coding
Ddx41	chr13	55536604	55536654	13.5249	promoter-TSS (NM_134059)	29	72935	Mm.205045	NM_134059	ENSMUSG00000021494		2900024F02Rik|AA958953|ABS|AI324246	DEAD (Asp-Glu-Ala-Asp) box polypeptide 41	protein-coding
Gtf2i	chr5	134314953	134315003	13.5249	promoter-TSS (NM_001080746)	-218	14886	Mm.261570	NM_010365	ENSMUSG00000060261		6030441I21Rik|BAP-135|Diws1t|GtfII-I|Spin|TFII-I|WBSCR6	general transcription factor II I	protein-coding
1200014J11Rik	chr11	73047768	73047818	13.5249	promoter-TSS (NM_025818)	-74	66874	Mm.41903	NM_025818			C130061O14Rik|C78393	RIKEN cDNA 1200014J11 gene	protein-coding
Fam53b	chr7	132702601	132702651	13.5249	intron (NM_029609, intron 6 of 6)	84309	77938	Mm.225649	NM_175268	ENSMUSG00000030956		A930008G19Rik|mKIAA0140	family with sequence similarity 53, member B	protein-coding
Mir7052	chr7	44474533	44474583	13.5249	Intergenic	4211	102465637		NR_106019			mmu-mir-7052	microRNA mir-7052	ncRNA
Fnbp4	chr2	90745363	90745413	13.5249	promoter-TSS (NM_018828)	18	55935	Mm.489638	NM_018828	ENSMUSG00000008200		FBP30|Fnbp30|mKIAA1014	formin binding protein 4	protein-coding
Prpf38b	chr3	108911738	108911788	13.5249	promoter-TSS (NM_025845)	-59	66921	Mm.51049	NM_025845	ENSMUSG00000027881		1110021E09Rik|AU018955	PRP38 pre-mRNA processing factor 38 (yeast) domain containing B	protein-coding
E330009J07Rik	chr6	40432470	40432520	13.5249	intron (NM_175528, intron 1 of 7)	3638	243780	Mm.333006	NM_175528	ENSMUSG00000037172		AI841796|Lchn|mKIAA1147	RIKEN cDNA E330009J07 gene	protein-coding
Zfp768	chr7	127326821	127326871	13.5249	intron (NM_001253872, intron 24 of 30) (RLTR34B_MM|LTR|ERVK)	18468	233890	Mm.23031	NM_146202	ENSMUSG00000047371		BC026432|Znf768	zinc finger protein 768	protein-coding
Pfkfb4	chr9	108991613	108991663	13.5249	promoter-TSS (NM_173019)	-264	270198	Mm.132391	NM_173019	ENSMUSG00000025648		C230090D14	6-phosphofructo-2-kinase/fructose-2,6-biphosphatase 4	protein-coding
2510009E07Rik	chr16	21724452	21724502	13.5249	Intergenic	-29812	72190	Mm.131606	NM_001001881	ENSMUSG00000043391		AI194952	RIKEN cDNA 2510009E07 gene	protein-coding
Rnu11	chr4	132270482	132270532	13.5249	promoter-TSS (NR_002865)	-321	353373	Mm.424675	NR_002865			MBII-407|Mirn801|mir-801|mmu-mir-801	U11 small nuclear RNA	snRNA
Gm5420	chr10	21652565	21652615	13.5249	Intergenic	-38255	432436	Mm.244553	NM_001004162	ENSMUSG00000056716		EG432436	predicted gene 5420	ncRNA
Birc5	chr11	117849116	117849166	13.5249	promoter-TSS (NM_009689)	-96	11799	Mm.8552	NM_009689	ENSMUSG00000017716		AAC-11|Api4|TIAP|survivin40	baculoviral IAP repeat-containing 5	protein-coding
Ndc80	chr17	71527014	71527064	13.5249	promoter-TSS (NM_023294)	-182	67052	Mm.225956	NM_023294	ENSMUSG00000024056		2610020P18Rik|AV139730|HEC|HEC1|Kntc2	NDC80 homolog, kinetochore complex component (S. cerevisiae)	protein-coding
A730056A06Rik	chr7	73424402	73424452	13.5249	Intergenic	-48653	319783	Mm.349813	NR_040324	ENSMUSG00000097756		C76391	RIKEN cDNA A730056A06 gene	ncRNA
Rc3h2	chr2	37423075	37423125	13.5249	promoter-TSS (NM_001100591)	-197	319817	Mm.288785	NM_001100591	ENSMUSG00000075376		2900024N03Rik|9430019J22Rik|D930043C02Rik|Mnab|Rnf164	ring finger and CCCH-type zinc finger domains 2	protein-coding
Chchd7	chr4	3938808	3938858	13.5249	promoter-TSS (NR_104354)	-55	66433	Mm.27406	NM_181391	ENSMUSG00000042198		1810049H20Rik	coiled-coil-helix-coiled-coil-helix domain containing 7	protein-coding
Rprd2	chr3	95819425	95819475	13.5249	promoter-TSS (NM_001081293)	-497	75137	Mm.196275	NM_028328	ENSMUSG00000028106		2810036A19Rik|4930535B03Rik|6720469I21Rik|AL022841|AL022940|AU021304|BB077382|mKIAA0460	regulation of nuclear pre-mRNA domain containing 2	protein-coding
Pknox1	chr17	31557613	31557663	13.5107	Intergenic	-7135	18771	Mm.259295	NM_016670	ENSMUSG00000006705		D17Wsu76e|PREP1	Pbx/knotted 1 homeobox	protein-coding
Gar1	chr3	129831455	129831505	13.5107	promoter-TSS (NM_026578)	-84	68147	Mm.24873	NM_026578	ENSMUSG00000028010		AA409823|AI326794|C430047J18Rik|Nola1	GAR1 ribonucleoprotein homolog (yeast)	protein-coding
Arrdc2	chr8	70834233	70834283	13.5107	TTS (NM_027560)	5462	70807	Mm.24215	NM_027560	ENSMUSG00000002910		4632416I05Rik|Ilad1	arrestin domain containing 2	protein-coding
Nktr	chr9	121718931	121718981	13.5107	promoter-TSS (NM_010918)	-225	18087	Mm.32842	NM_010918	ENSMUSG00000032525		5330401F18Rik|D9Wsu172e	natural killer tumor recognition sequence	protein-coding
Nos1ap	chr1	170613310	170613360	13.5107	Intergenic	-23486	70729	Mm.487078	NM_027528	ENSMUSG00000038473		6330408P19Rik|Capon	nitric oxide synthase 1 (neuronal) adaptor protein	protein-coding
Kcns1	chr2	164142296	164142346	13.5107	intron (NM_021420, intron 10 of 10)	28792	16538	Mm.6217	NM_008435	ENSMUSG00000040164		Kv9.1	K+ voltage-gated channel, subfamily S, 1	protein-coding
Nsf	chr11	103954188	103954238	13.5107	promoter-TSS (NM_008740)	-157	18195	Mm.260117	NM_008740	ENSMUSG00000034187		AI316878|AU020090|AU067812|SKD2	N-ethylmaleimide sensitive fusion protein	protein-coding
Ciao1	chr2	127247763	127247813	13.5107	promoter-TSS (NM_025296)	28	26371	Mm.45179	NM_025296	ENSMUSG00000003662		AW210570|Wdr39	cytosolic iron-sulfur protein assembly 1	protein-coding
Cspg5	chr9	110206134	110206184	13.5107	intron (NM_009211, intron 24 of 27)	-37624	29873	Mm.38496	NM_013884	ENSMUSG00000032482		Caleb|Ngc	chondroitin sulfate proteoglycan 5	protein-coding
Gdpd1	chr11	87074007	87074057	13.5107	5' UTR (NM_025638, exon 1 of 10)	105	66569	Mm.281887	NM_025638	ENSMUSG00000061666		2610020H15Rik	glycerophosphodiester phosphodiesterase domain containing 1	protein-coding
Abhd11	chr5	135008944	135008994	13.5107	promoter-TSS (NM_145215)	-183	68758	Mm.389700	NM_145215	ENSMUSG00000040532		1110054D16Rik|A630008N09Rik|Wbscr21	abhydrolase domain containing 11	protein-coding
Synpo	chr18	60606227	60606277	13.5107	intron (NM_177340, intron 1 of 2) (L2b|LINE|L2)	3852	104027	Mm.252321	NM_177340	ENSMUSG00000043079		9030217H17Rik|9130229N11|9330140I15Rik|AW046661	synaptopodin	protein-coding
Gpr110	chr17	43229966	43230016	13.5107	Intergenic	-40356	77596	Mm.159950	NM_133776	ENSMUSG00000041293		5031409J19Rik|KPG_009	G protein-coupled receptor 110	protein-coding
Rdh8	chr9	20831066	20831116	13.5107	Intergenic	12587	235033	Mm.297661	NM_001030290	ENSMUSG00000053773		Gm182|prRDH	retinol dehydrogenase 8	protein-coding
Fuz	chr7	44896056	44896106	13.5107	promoter-TSS (NM_027376)	2	70300	Mm.276298	NM_027376	ENSMUSG00000011658		2600013E07Rik|b2b1273Clo	fuzzy homolog (Drosophila)	protein-coding
Ccdc96	chr5	36484468	36484518	13.5107	promoter-TSS (NM_001170454)	-95	66717	Mm.42368	NM_025725	ENSMUSG00000050677		4921513E08Rik	coiled-coil domain containing 96	protein-coding
Cdk8	chr5	146248743	146248793	13.5107	intron (NM_153599, intron 1 of 12) (MMAR1|DNA|TcMar-Mariner)	17093	264064	Mm.260576	NM_153599	ENSMUSG00000029635		-	cyclin-dependent kinase 8	protein-coding
Rmnd5a	chr6	71440540	71440590	13.5107	promoter-TSS (NM_024288)	72	68477	Mm.28474	NM_024288	ENSMUSG00000002222		1110007A06Rik|AJ237586|AW125795|Gid2|MTA.D02.090	required for meiotic nuclear division 5 homolog A (S. cerevisiae)	protein-coding
Dgkz	chr2	91947819	91947869	13.5107	intron (NM_001166597, intron 1 of 31)	2504	104418	Mm.314923	NM_138306	ENSMUSG00000040479		E130307B02Rik|ENSMUSG00000075035|F730209L11Rik|mDGK[z]	diacylglycerol kinase zeta	protein-coding
Wdr27	chr17	14905116	14905166	13.5107	intron (NM_175173, intron 17 of 24) (Lx8b|LINE|L1)	37983	71682	Mm.122698	NM_175173	ENSMUSG00000046991		0610012K18Rik	WD repeat domain 27	protein-coding
Txn2	chr15	77933967	77934017	13.5107	Intergenic	-4998	56551	Mm.291917	NM_019913	ENSMUSG00000005354		2510006J11Rik|AI788873|Trx2	thioredoxin 2	protein-coding
Ppp2r5e	chr12	75596310	75596360	13.5107	promoter-TSS (NM_012024)	-135	26932	Mm.259626	NM_012024	ENSMUSG00000021051		4633401M22Rik|AI449017|B56beta	protein phosphatase 2, regulatory subunit B', epsilon	protein-coding
Sertad3	chr7	27474655	27474705	13.5107	intron (NM_133210, intron 1 of 1)	840	170742	Mm.200120	NM_133210	ENSMUSG00000055200		AW124805|D1Mgi51|Rbt1|Sei3	SERTA domain containing 3	protein-coding
Wdr19	chr5	65199593	65199643	13.5107	promoter-TSS (NM_153391)	-78	213081	Mm.127550	NM_153391	ENSMUSG00000037890		C330027H04Rik|D330023L08Rik|DYF2|Ift144|PWDMP|mKIAA1638	WD repeat domain 19	protein-coding
Adamts17	chr7	66839591	66839641	13.5021	promoter-TSS (NM_001033877)	-119	233332	Mm.445763	NM_001033877	ENSMUSG00000058145		AU023434	a disintegrin-like and metallopeptidase (reprolysin type) with thrombospondin type 1 motif, 17	protein-coding
Pask	chr1	93342872	93342922	13.3897	promoter-TSS (NM_080850)	-109	269224	Mm.379454	NM_080850	ENSMUSG00000026274		mKIAA0135	PAS domain containing serine/threonine kinase	protein-coding
Opa3	chr7	19228117	19228167	13.3897	promoter-TSS (NM_207525)	-247	403187	Mm.239583	NM_207525			D630048P19Rik|Gm1425|Gm472	optic atrophy 3	protein-coding
Lrrc8d	chr5	105649604	105649654	13.3897	Intergenic	-50340	231549	Mm.23837	NM_178701	ENSMUSG00000046079		2810473G09Rik|4930525N13Rik|A930019F03|Lrrc5	leucine rich repeat containing 8D	protein-coding
Iqsec1	chr6	90757787	90757837	13.3897	intron (NM_001134384, intron 1 of 13)	-41283	232227	Mm.196943	NM_182784	ENSMUSG00000034312		AW561907|BC026481|BRAG2|D6Ertd349e|cI-43	IQ motif and Sec7 domain 1	protein-coding
5430416N02Rik	chr5	100429624	100429674	13.3897	promoter-TSS (NR_034038)	-114	100503199	Mm.392282	NR_034038	ENSMUSG00000097772		100041797|Adapt33|Gm3514	RIKEN cDNA 5430416N02 gene	ncRNA
Mir6540	chr16	42190363	42190413	13.3897	Intergenic (CpG)	113081	102466172		NR_105858			mmu-mir-6540	microRNA mir-6540	ncRNA
Ndufs7	chr10	80254374	80254424	13.3897	intron (NM_029272, intron 4 of 7)	4947	75406	Mm.28712	NM_029272	ENSMUSG00000020153		1010001M04Rik	NADH dehydrogenase (ubiquinone) Fe-S protein 7	protein-coding
Pim3	chr15	88859328	88859378	13.3897	Intergenic	-2841	223775	Mm.400129	NM_145478	ENSMUSG00000035828		BC026639|Kid1	proviral integration site 3	protein-coding
Ywhaz	chr15	36722159	36722209	13.3631	Intergenic	68748	22631	Mm.3360	NM_011740	ENSMUSG00000022285		1110013I11Rik|14-3-3zeta|AI596267|AL022924|AU020854	tyrosine 3-monooxygenase/tryptophan 5-monooxygenase activation protein, zeta polypeptide	protein-coding
Atad2	chr15	58135252	58135302	13.3631	promoter-TSS (NM_027435)	-195	70472	Mm.221758	NM_027435	ENSMUSG00000022360		2610509G12Rik	ATPase family, AAA domain containing 2	protein-coding
Bfsp2	chr9	103480331	103480381	13.3631	promoter-TSS (NM_001002896)	-28	107993	Mm.335403	NM_001002896	ENSMUSG00000032556		AI448593|CP49	beaded filament structural protein 2, phakinin	protein-coding
Adi1	chr12	28675574	28675624	13.3631	intron (NM_134052, intron 1 of 3)	392	104923	Mm.291504	NM_134052	ENSMUSG00000020629		AL024210|Fe-ARD|MTCBP-1|Ni-ARD	acireductone dioxygenase 1	protein-coding
Ngly1	chr14	16243348	16243398	13.3631	intron (NM_027695, intron 1 of 2) (CpG)	-5941	59007	Mm.258381	NM_021504	ENSMUSG00000021785		1110002C09Rik|PNGase|Png1	N-glycanase 1	protein-coding
Jazf1	chr6	52912822	52912872	13.3631	intron (NM_173406, intron 1 of 4)	-3227	231986	Mm.386865	NM_173406			AI591476|C820002C15|Jaz1|Tip27	JAZF zinc finger 1	protein-coding
Mbp	chr18	82532040	82532090	13.3631	intron (NM_001025245, intron 3 of 3)	-22398	17196	Mm.252063	NM_010777	ENSMUSG00000041607		C76307|Hmbpr|R75289|golli-mbp|mld|shi	myelin basic protein	protein-coding
Usp2	chr9	44079172	44079222	13.3631	intron (NM_016808, intron 2 of 12)	-5723	53376	Mm.272770	NM_016808	ENSMUSG00000032010		B930035K21Rik|Ubp41	ubiquitin specific peptidase 2	protein-coding
Klhl29	chr12	5208397	5208447	13.3631	intron (NM_001164493, intron 3 of 13)	167260	208439	Mm.388281	NM_001164493	ENSMUSG00000020627		A230106N14Rik|Gm68|Kbtbd9|mKIAA1921	kelch-like 29	protein-coding
9030624J02Rik	chr7	118748242	118748292	13.3631	intron (NM_027815, intron 4 of 30)	7996	71517	Mm.213298	NM_027815	ENSMUSG00000030982		2610029J22Rik	RIKEN cDNA 9030624J02 gene	protein-coding
Chst3	chr10	60203050	60203100	13.3631	intron (NM_016803, intron 1 of 3)	16185	53374	Mm.12866	NM_016803	ENSMUSG00000057337		C6ST|C6ST-1|GST-0	carbohydrate (chondroitin 6/keratan) sulfotransferase 3	protein-coding
Amfr	chr8	93933126	93933176	13.3631	intron (NM_010308, intron 3 of 8)	79489	23802	Mm.34641	NM_011787	ENSMUSG00000031751		gp78	autocrine motility factor receptor	protein-coding
1700044C05Rik	chr14	118422549	118422599	13.3631	Intergenic	56696	73306	Mm.362328	NR_045624			-	RIKEN cDNA 1700044C05 gene	ncRNA
Usp24	chr4	105937355	105937405	13.3631	Intergenic	-378833	329908	Mm.234544	NM_183225	ENSMUSG00000028514		2700066K03Rik|2810030C21Rik|AI414051|B130021E18|C79851	ubiquitin specific peptidase 24	protein-coding
Fam120aos	chr13	49020361	49020411	13.3631	Intergenic	52274	68128	Mm.426304	NR_015601			C030044B11Rik	family with sequence similarity 120A, opposite strand	ncRNA
Cryzl1	chr16	91728704	91728754	13.1665	promoter-TSS (NM_001110276)	73	66609	Mm.109823	NM_026994	ENSMUSG00000058240		2210407J23Rik|2410006O11Rik|QOH-1	crystallin, zeta (quinone reductase)-like 1	protein-coding
C1galt1	chr6	7844642	7844692	13.0909	promoter-TSS (NM_052993)	-557	94192	Mm.102752	NM_052993	ENSMUSG00000042460		2210410E06Rik|AV284120|T-synthase	core 1 synthase, glycoprotein-N-acetylgalactosamine 3-beta-galactosyltransferase, 1	protein-coding
Fkbp3	chr12	65073943	65073993	13.0772	promoter-TSS (NM_013902)	-30	30795	Mm.28480	NM_013902	ENSMUSG00000020949		25kDa|FKBP-3|FKBP25	FK506 binding protein 3	protein-coding
Smek2	chr11	29172881	29172931	13.0772	promoter-TSS (NM_134034)	-1	104570	Mm.276386	NM_134034	ENSMUSG00000020463		AW011752|AW557776|mKIAA1387	SMEK homolog 2, suppressor of mek1 (Dictyostelium)	protein-coding
Zfp692	chr11	58307009	58307059	13.0772	promoter-TSS (NM_182996)	-35	103836	Mm.41440	NM_182996	ENSMUSG00000037243		AI746306|AI839920|Zfp692-ps|Znf692	zinc finger protein 692	protein-coding
Zbtb32	chr7	30600138	30600188	13.067	Intergenic	-7221	58206	Mm.116789	NM_021397	ENSMUSG00000006310		4930524C15Rik|FAXF|FAZF|PLZP|Rog|Tzfp	zinc finger and BTB domain containing 32	protein-coding
Srsf7	chr17	80207375	80207425	13.067	promoter-TSS (NM_001195485)	-95	225027	Mm.292016	NM_146083	ENSMUSG00000024097		35kDa|9430065L19Rik|9G8|NX-96|Sfrs7	serine/arginine-rich splicing factor 7	protein-coding
4632428N05Rik	chr10	60351849	60351899	12.9088	intron (NM_001159572, intron 1 of 6)	5023	74048	Mm.273584	NM_028732	ENSMUSG00000020101		Dies1|PD-1H|VISTA	RIKEN cDNA 4632428N05 gene	protein-coding
4732490B19Rik	chr11	113292570	113292620	12.9088	intron (NM_027216, intron 7 of 9)	-82926	319871	Mm.383743	NR_040276	ENSMUSG00000085421		-	RIKEN cDNA 4732490B19 gene	ncRNA
Csrp1	chr1	135734836	135734886	12.9088	intron (NM_007791, intron 1 of 5)	5664	13007	Mm.196484	NM_007791	ENSMUSG00000026421		AA408841|AA959891|AW545626|CRP1|Csrp	cysteine and glycine-rich protein 1	protein-coding
Lrguk	chr6	33955659	33955709	12.9088	intron (NM_009148, intron 17 of 17) ((TG)n|Simple_repeat|Simple_repeat)	-73764	74354	Mm.127952	NM_028886	ENSMUSG00000056215		4921528H16Rik	leucine-rich repeats and guanylate kinase domain containing	protein-coding
Aacs	chr5	125495893	125495943	12.9088	intron (NM_030210, intron 5 of 17)	20045	78894	Mm.431573	NM_030210	ENSMUSG00000029482		2210408B16Rik|SUR5	acetoacetyl-CoA synthetase	protein-coding
Calm1	chr12	100196921	100196971	12.9088	Intergenic (MTC-int|LTR|ERVL-MaLR)	-2595	12313	Mm.285993	NM_009790	ENSMUSG00000001175		AI256814|AI327027|AI461935|AL024000|CaM|Calm	calmodulin 1	protein-coding
4933407E24Rik	chr4	124595120	124595170	12.9088	Intergenic	25966	108809	Mm.250313	NR_045819			-	RIKEN cDNA 4933407E24 gene	ncRNA
Scamp1	chr13	94190596	94190646	12.9088	intron (NM_172589, intron 3 of 3)	94660	107767	Mm.201455	NM_029153	ENSMUSG00000021687		4930505M11Rik|AI415563|AW122395	secretory carrier membrane protein 1	protein-coding
Dhx40	chr11	86898506	86898556	12.9088	intron (NR_106195, intron 4 of 8)	-90871	67487	Mm.260627	NM_026191	ENSMUSG00000018425		2410016C14Rik|ARG147|DDX40|PAD	DEAH (Asp-Glu-Ala-His) box polypeptide 40	protein-coding
Tspan2	chr3	102677312	102677362	12.9088	Intergenic	-57433	70747	Mm.27469	NM_027533	ENSMUSG00000027858		6330415F13Rik|B230119D02Rik|tspan-2	tetraspanin 2	protein-coding
Cdk2ap1	chr5	124352220	124352270	12.9088	intron (NM_013812, intron 1 of 3)	2383	13445	Mm.425284	NM_013812	ENSMUSG00000029394		Apc10|Cdkap1|DORC1|Doc1|ST19|doc-1|p12	CDK2 (cyclin-dependent kinase 2)-associated protein 1	protein-coding
Lpar1	chr4	58501136	58501186	12.9088	intron (NM_010336, intron 2 of 3)	-1758	14745	Mm.4772	NM_010336	ENSMUSG00000038668		AI326300|Edg2|Gpcr26|Kdt2|lpA1|vzg-1	lysophosphatidic acid receptor 1	protein-coding
Prmt3	chr7	49778287	49778337	12.9088	promoter-TSS (NM_133740)	-46	71974	Mm.33202	NM_133740	ENSMUSG00000030505		2010005E20Rik|2410018A17Rik|AL033309|Hrmt1l3	protein arginine N-methyltransferase 3	protein-coding
4930405A21Rik	chr2	156720770	156720820	12.9088	promoter-TSS (NM_001042488)	114	74846	Mm.443946	NR_040505	ENSMUSG00000086638		-	RIKEN cDNA 4930405A21 gene	ncRNA
1110065P20Rik	chr4	124850310	124850360	12.9088	promoter-TSS (NM_153566)	395	68920	Mm.272397	NM_001142727	ENSMUSG00000078570		C530005M16Rik	RIKEN cDNA 1110065P20 gene	protein-coding
2810021J22Rik	chr11	58867202	58867252	12.9088	promoter-TSS (NM_172403)	-13	69944	Mm.32118	NM_172403			AI449137	RIKEN cDNA 2810021J22 gene	protein-coding
Rbm19	chr5	120125440	120125490	12.9088	non-coding (NR_045793, exon 2 of 3)	8952	74111	Mm.41022	NM_028762			1200009A02Rik|AV302714|NPO	RNA binding motif protein 19	protein-coding
Pikfyve	chr1	65186609	65186659	12.9088	promoter-TSS (NM_001111320)	-51	18711	Mm.38370	NM_011086			5230400C17Rik|Pip5k|Pip5k3|Pipk5k3|PipkIII|p235	phosphoinositide kinase, FYVE finger containing	protein-coding
Alox5	chr6	116408144	116408194	12.9088	3' UTR (NM_027920, exon 7 of 7)	53009	11689	Mm.41072	NM_009662	ENSMUSG00000025701		5-LO|5-LOX|5LO|5LX|AI850497|F730011J02	arachidonate 5-lipoxygenase	protein-coding
Fam83g	chr11	61674157	61674207	12.9088	intron (NM_001033227, intron 12 of 15)	-10228	69640	Mm.458559	NM_178618	ENSMUSG00000042377		2310040C09Rik|AI506990|wly	family with sequence similarity 83, member G	protein-coding
Pak3	chrX	143543421	143543471	12.9088	intron (NM_001195048, intron 1 of 15)	-19818	18481	Mm.40035	NM_008778	ENSMUSG00000031284		PAK-3|Pak65alpha|Pak65beta|Stk4	p21 protein (Cdc42/Rac)-activated kinase 3	protein-coding
Snrnp48	chr13	38253859	38253909	12.9088	Intergenic	48945	67797	Mm.250783	NM_026382	ENSMUSG00000021431		1110050F08Rik|6530403A03Rik|C6orf151	small nuclear ribonucleoprotein 48 (U11/U12)	protein-coding
Rxra	chr2	27740451	27740501	12.9088	intron (NM_001290482, intron 2 of 9)	29893	20181	Mm.24624	NM_011305	ENSMUSG00000015846		9530071D11Rik|Nr2b1|RXRalpha1	retinoid X receptor alpha	protein-coding
Tnks	chr8	35043863	35043913	12.9088	Intergenic (L1MA6|LINE|L1)	-78198	21951	Mm.88364	NM_175091	ENSMUSG00000031529		4930554K12Rik|AI662855|ARTD5|C86528|D130072O21Rik|TANK1|mTNKS1	tankyrase, TRF1-interacting ankyrin-related ADP-ribose polymerase	protein-coding
Akna	chr4	63437713	63437763	12.9088	intron (NM_028640, intron 3 of 11)	-34293	100182	Mm.387725	NM_001045514	ENSMUSG00000039158		AI597013|mKIAA1968	AT-hook transcription factor	protein-coding
Park2	chr17	11229632	11229682	12.9088	intron (NM_016694, intron 2 of 11)	389273	50873	Mm.311110	NM_016694			PRKN	Parkinson disease (autosomal recessive, juvenile) 2, parkin	protein-coding
Bre	chr5	31813467	31813517	12.9088	intron (NM_144541, intron 4 of 11)	115442	107976	Mm.482126	NM_144541	ENSMUSG00000052139		6030405P19Rik|AI429776|B830038C02Rik	brain and reproductive organ-expressed protein	protein-coding
A530058N18Rik	chr2	113997120	113997170	12.9088	Intergenic	-16420	320846	Mm.441458	NR_028423	ENSMUSG00000087694		-	RIKEN cDNA A530058N18 gene	ncRNA
Fez1	chr9	36865593	36865643	12.9088	intron (NM_183171, intron 4 of 8)	21959	235180	Mm.5264	NM_183171	ENSMUSG00000032118		UNC-76|UNC76	fasciculation and elongation protein zeta 1 (zygin I)	protein-coding
Tns4	chr11	99066129	99066179	12.9088	3' UTR (NM_172564, exon 13 of 13)	23152	217169	Mm.262067	NM_172564	ENSMUSG00000017607		9930017A07Rik|AA589547|AU016405|Cten	tensin 4	protein-coding
Cmtm7	chr9	114775464	114775514	12.9088	intron (NM_001252479, intron 1 of 3)	6504	102545	Mm.35600	NM_133978	ENSMUSG00000032436		AI481279|Cklfsf7|LNV	CKLF-like MARVEL transmembrane domain containing 7	protein-coding
Rbpj	chr5	53589404	53589454	12.9088	promoter-TSS (NM_001277116)	-917	19664	Mm.209292	NM_009035	ENSMUSG00000039191		AI843960|CBF1|Igkjrb|Igkrsbp|RBP-J|RBP-J kappa|RBPjk|Rbpsuh	recombination signal binding protein for immunoglobulin kappa J region	protein-coding
Cnfn	chr7	25366157	25366207	12.9088	TTS (NM_001160400)	3542	72383	Mm.34382	NM_028219	ENSMUSG00000063651		2210418J09Rik	cornifelin	protein-coding
Mif4gd	chr11	115608852	115608902	12.9088	intron (NM_001243584, intron 5 of 5)	3626	69674	Mm.390387	NM_027162	ENSMUSG00000020743		1110014L05Rik|2310075G12Rik	MIF4G domain containing	protein-coding
Gm15713	chr16	43463191	43463241	12.9088	intron (NM_181058, intron 3 of 6)	-43020	626693	Mm.447083	NR_046026	ENSMUSG00000085499		OTTMUSG00000025617	predicted gene 15713	ncRNA
Gm15401	chr6	72655461	72655511	12.8642	intron (NM_001079822, intron 3 of 12)	25655	100038714	Mm.321330	NR_040421			ENSMUSG00000072999|OTTMUSG00000021199	predicted gene 15401	ncRNA
Gpx4	chr10	80044332	80044382	12.8642	intron (NR_038088, intron 1 of 4)	-2809	625249	Mm.332810	NM_008162	ENSMUSG00000075706		GPx-4|GSHPx-4|PHGPx|mtPHGPx|snGPx	glutathione peroxidase 4	protein-coding
Lat2	chr5	134615960	134616010	12.8642	promoter-TSS (NM_020044)	-960	56743	Mm.391375	NM_020044	ENSMUSG00000040751		AW125574|LAB|NTAL|WSCR5|Wbscr15|Wbscr5	linker for activation of T cells family, member 2	protein-coding
Glis2	chr16	4586740	4586790	12.8642	Intergenic (CpG)	-7948	83396	Mm.134072	NM_031184	ENSMUSG00000014303		Gli5|Klf16|Nkl	GLIS family zinc finger 2	protein-coding
Gli2	chr1	118909319	118909369	12.8642	intron (NM_001081125, intron 2 of 13)	144275	14633	Mm.273292	NM_001081125	ENSMUSG00000048402		AW546128	GLI-Kruppel family member GLI2	protein-coding
Frmd4a	chr2	4407317	4407367	12.7745	intron (NM_001177843, intron 1 of 23)	6366	209630	Mm.37932	NM_172475	ENSMUSG00000026657		2700017I06Rik|5330420J21|AI594879|C230040M21Rik|Frmd4|Gm13190|OTTMUSG00000010806|mKIAA1294	FERM domain containing 4A	protein-coding
Tprgl	chr4	154160831	154160881	12.7745	promoter-TSS (NM_026388)	-172	67808	Mm.288737	NM_026388	ENSMUSG00000029030		1200015A19Rik|Svap30|Tprg1l|mover	transformation related protein 63 regulated like	protein-coding
Cbx5	chr15	103239924	103239974	12.7745	promoter-TSS (NR_104427)	-133	12419	Mm.262059	NM_007626	ENSMUSG00000009575		2610029O15Rik|C75991|HP1|Hp1a|Hp1alpha	chromobox 5	protein-coding
Mat2b	chr11	40692716	40692766	12.7745	promoter-TSS (NM_134017)	-59	108645	Mm.293771	NM_134017	ENSMUSG00000042032		1110064C04Rik|2410018D16Rik|AI182287|AU022853|MAT-II|MATIIbeta|TGR	methionine adenosyltransferase II, beta	protein-coding
Sesn1	chr10	41810492	41810542	12.7745	promoter-TSS (NM_001243075)	-57	140742	Mm.139418	NM_001013370	ENSMUSG00000038332		1110002G11Rik|AU044290|Pa26|Sest1	sestrin 1	protein-coding
D7Ertd443e	chr7	134419309	134419359	12.7745	Intergenic	-42506	71007	Mm.334285	NM_001081331	ENSMUSG00000030994		4933400E14Rik|FATS|Gm497	DNA segment, Chr 7, ERATO Doi 443, expressed	protein-coding
Lpcat1	chr13	73447231	73447281	12.7745	Intergenic	-20127	210992	Mm.284649	NM_145376	ENSMUSG00000021608		2900035H07Rik|Aytl2|BB137372|BC005662|C87117|LPCAT|rd11	lysophosphatidylcholine acyltransferase 1	protein-coding
Ypel2	chr11	86904840	86904890	12.7177	intron (NR_106195, intron 4 of 8)	88897	77864	Mm.191894	NM_001005341	ENSMUSG00000018427		6430570G24|E130113K08Rik	yippee-like 2 (Drosophila)	protein-coding
Psmd7	chr8	107588491	107588541	12.7177	promoter-TSS (NM_010817)	-34	17463	Mm.18347	NM_010817	ENSMUSG00000039067		AW107203|Mov-34|Mov34	proteasome (prosome, macropain) 26S subunit, non-ATPase, 7	protein-coding
Gltp	chr5	114680025	114680075	12.7177	intron (NM_019821, intron 1 of 4)	10885	56356	Mm.275766	NM_019821	ENSMUSG00000011884		1110001F24Rik|C76925|C77564	glycolipid transfer protein	protein-coding
Mirlet7a-1	chr13	48545929	48545979	12.7177	Intergenic (CpG)	-7682	387244		NR_029725	miRBase:MI0000556		Let-7a|Mirnlet7a|Mirnlet7a-1	microRNA let7a-1	ncRNA
Ocel1	chr8	71371333	71371383	12.7177	promoter-TSS (NM_029865)	60	77090	Mm.440170	NM_029865	ENSMUSG00000002396		9430098E02Rik|AI326022|AI593544	occludin/ELL domain containing 1	protein-coding
Pik3r1	chr13	101768811	101768861	12.7177	promoter-TSS (NM_001077495)	-619	18708	Mm.259333	NM_001024955	ENSMUSG00000041417		PI3K|p50alpha|p55alpha|p85alpha	phosphatidylinositol 3-kinase, regulatory subunit, polypeptide 1 (p85 alpha)	protein-coding
Tia1	chr6	86404165	86404215	12.6452	promoter-TSS (NM_001164078)	-29	21841	Mm.333219	NM_011585	ENSMUSG00000071337		2310050N03Rik|AI256674|TIA-1|mTIA-1	cytotoxic granule-associated RNA binding protein 1	protein-coding
Sdccag8	chr1	176814788	176814838	12.6452	5' UTR (NM_029756, exon 1 of 18)	153	76816	Mm.171399	NM_029756	ENSMUSG00000026504		2700048G21Rik|5730470G24Rik|Cccap	serologically defined colon cancer antigen 8	protein-coding
Aida	chr1	183299425	183299475	12.6087	intron (NM_181732, intron 1 of 9) (RLTR33|LTR|ERVK)	2390	108909	Mm.290502	NM_145626	ENSMUSG00000042901		2610208M17Rik|BC004835	axin interactor, dorsalization associated	protein-coding
Mknk2	chr10	80676452	80676502	12.5741	Intergenic (CpG)	-4501	17347	Mm.42126	NM_021462	ENSMUSG00000020190		2010016G11Rik|Gprk7|Mnk2	MAP kinase-interacting serine/threonine kinase 2	protein-coding
Clpb	chr7	101729724	101729774	12.5741	intron (NM_009191, intron 5 of 15) ((CTG)n|Simple_repeat|Simple_repeat)	65981	20480	Mm.3990	NM_009191	ENSMUSG00000001829		AL118244|Skd3	ClpB caseinolytic peptidase B	protein-coding
Susd1	chr4	59381048	59381098	12.5741	intron (NM_001163288, intron 6 of 16)	57560	634731	Mm.483589	NM_001163288	ENSMUSG00000038578		A530080P10|Gm12528|OTTMUSG00000007332	sushi domain containing 1	protein-coding
Eapp	chr12	54695878	54695928	12.5741	promoter-TSS (NM_025456)	-38	66266	Mm.156440	NM_025456	ENSMUSG00000054302		1810011O16Rik	E2F-associated phosphoprotein	protein-coding
Zkscan3	chr13	21408571	21408621	12.5741	Intergenic	-5841	72739	Mm.296071	NM_023685	ENSMUSG00000021327		2810435N07Rik|AA408594|AI132359|Skz1|Zf47|Zfp-47|Zfp306|Zfp307|mszf35	zinc finger with KRAB and SCAN domains 3	protein-coding
Zfp663	chr2	165361011	165361061	12.5741	intron (NM_001005425, intron 1 of 4) (MER20|DNA|hAT-Charlie)	1083	381405	Mm.296323	NM_001005425	ENSMUSG00000056824		Gm1008	zinc finger protein 663	protein-coding
Neil1	chr9	57148374	57148424	12.5741	Intergenic	-1365	72774	Mm.35749	NM_028347	ENSMUSG00000032298		2810450N13Rik|Nei1	nei endonuclease VIII-like 1 (E. coli)	protein-coding
Eif2s2	chr2	154857430	154857480	12.5741	exon (NM_001139513, exon 2 of 9)	35451	67204	Mm.377134	NM_026030	ENSMUSG00000074656		2810026E11Rik|38kDa|AA408636|AA571381|AA986487|AW822225|D2Ertd303e|EIF2|EIF2B	eukaryotic translation initiation factor 2, subunit 2 (beta)	protein-coding
Dctn3	chr4	41723177	41723227	12.5741	promoter-TSS (NM_016890)	-39	53598	Mm.29025	NM_016890	ENSMUSG00000028447		p24	dynactin 3	protein-coding
Top3b	chr16	16870722	16870772	12.5741	promoter-TSS (NM_011624)	-144	21976	Mm.326089	NM_011624	ENSMUSG00000022779		-	topoisomerase (DNA) III beta	protein-coding
Adk	chr14	21075889	21075939	12.5741	promoter-TSS (NM_001243041)	-238	11534	Mm.188734	NM_134079	ENSMUSG00000039197		2310026J05Rik|5033405D03Rik|AI255373|AI987814|Ak	adenosine kinase	protein-coding
Rpusd4	chr9	35267887	35267937	12.5063	promoter-TSS (NM_194257)	31	71989	Mm.273515	NM_028040	ENSMUSG00000032044		2410001E19Rik	RNA pseudouridylate synthase domain containing 4	protein-coding
Kif13a	chr13	46872331	46872381	12.5063	intron (NM_010617, intron 2 of 37)	57362	16553	Mm.342703	NM_010617	ENSMUSG00000021375		4930505I07Rik|mKIAA4109	kinesin family member 13A	protein-coding
Sesn3	chr9	14276175	14276225	12.5063	promoter-TSS (NM_030261)	-101	75747	Mm.325126	NM_030261	ENSMUSG00000032009		5630400E15Rik|BC003348|SEST3	sestrin 3	protein-coding
Ap2b1	chr11	83302621	83302671	12.5063	promoter-TSS (NM_027915)	-51	71770	Mm.39053	NM_027915	ENSMUSG00000035152		1300012O03Rik|AI788979	adaptor-related protein complex 2, beta 1 subunit	protein-coding
Slc25a29	chr12	108832448	108832498	12.5063	intron (NM_181328, intron 1 of 3)	3403	214663	Mm.266264	NM_181328	ENSMUSG00000021265		C030003J19Rik|CACL|mCACL	solute carrier family 25 (mitochondrial carrier, palmitoylcarnitine transporter), member 29	protein-coding
Meis1	chr11	19020513	19020563	12.5063	Intergenic (CpG)	-1569	17268	Mm.356578	NM_010789	ENSMUSG00000020160		C530044H18Rik|Evi8	Meis homeobox 1	protein-coding
Golga2	chr2	32288149	32288199	12.5063	promoter-TSS (NM_001290552)	-79	99412	Mm.106376	NM_133852	ENSMUSG00000002546		AW555139|GM130|mKIAA4150	golgi autoantigen, golgin subfamily a, 2	protein-coding
Pacrg	chr17	10840247	10840297	12.5063	promoter-TSS (NM_016694)	-81	69310	Mm.18889	NM_027032	ENSMUSG00000037196		1700008H23Rik	PARK2 co-regulated	protein-coding
Dusp6	chr10	99263077	99263127	12.5063	promoter-TSS (NM_026268)	-129	67603	Mm.1791	NM_026268	ENSMUSG00000019960		1300019I03Rik|MKP-3|MKP3|PYST1	dual specificity phosphatase 6	protein-coding
Rab11fip4os2	chr11	79650696	79650746	12.5063	intron (NM_175543, intron 3 of 14)	24365	72218	Mm.443271	NR_045898	ENSMUSG00000086569		1700020F10Rik|4930542H20Rik|Rab11fib4os2	RAB11 family interacting protein 4 (class II), opposite strand 2	ncRNA
Mtmr6	chr14	60305040	60305090	12.5063	Intergenic (MTEb|LTR|ERVL-MaLR)	39860	219135	Mm.247007	NM_144843	ENSMUSG00000021987		4022440C11Rik|AI428804|AU041072	myotubularin related protein 6	protein-coding
Mboat2	chr12	24894247	24894297	12.5063	intron (NM_001083341, intron 3 of 11)	62673	67216	Mm.167671	NM_026037	ENSMUSG00000020646		2810049G06Rik|AU022889|AW547221|LPCAT4|Moact2|Oact2	membrane bound O-acyltransferase domain containing 2	protein-coding
Odc1	chr12	17544617	17544667	12.5063	promoter-TSS (NM_013614)	-231	18263	Mm.34102	NM_013614	ENSMUSG00000011179		ODC	ornithine decarboxylase, structural 1	protein-coding
Kdm5b	chr1	134557009	134557059	12.5063	Intergenic (CpG)	-3144	75605	Mm.28995	NM_152895	ENSMUSG00000042207		2010009J12Rik|2210016I17Rik|AW556288|D1Ertd202e|Jarid1b|PLU-1|PUT1|Plu1|RBBP2H1A|Rb-Bp2|mKIAA4034	lysine (K)-specific demethylase 5B	protein-coding
Prkca	chr11	108258837	108258887	12.5063	intron (NM_011101, intron 2 of 16)	85026	18750	Mm.222178	NM_011101	ENSMUSG00000050965		AI875142|Pkca	protein kinase C, alpha	protein-coding
Gltp	chr5	114688878	114688928	12.5063	intron (NM_019821, intron 1 of 4)	2032	56356	Mm.275766	NM_019821	ENSMUSG00000011884		1110001F24Rik|C76925|C77564	glycolipid transfer protein	protein-coding
Daam1	chr12	71855770	71855820	12.5063	intron (NM_026102, intron 1 of 25)	24727	208846	Mm.87417	NM_026102	ENSMUSG00000034574		-	dishevelled associated activator of morphogenesis 1	protein-coding
Ddit4	chr10	59919681	59919731	12.5063	Intergenic	32064	74747	Mm.21697	NM_029083	ENSMUSG00000020108		5830413E08Rik|AA415483|REDD1|Rtp801|dig2	DNA-damage-inducible transcript 4	protein-coding
Rtkn2	chr10	67966230	67966280	12.491	Intergenic	-13343	170799	Mm.209844	NM_133244	ENSMUSG00000037846		B130039D23Rik|Mbf|Plekhk1	rhotekin 2	protein-coding
5031425E22Rik	chr5	23387079	23387129	12.491	Intergenic	47249	269630	Mm.425231	NR_040469	ENSMUSG00000073147		-	RIKEN cDNA 5031425E22 gene	ncRNA
Tacc3	chr5	33673139	33673189	12.491	TTS (NM_001040435)	15017	21335	Mm.379024	NM_011524	ENSMUSG00000037313		Aint|C86661|Eric1	transforming, acidic coiled-coil containing protein 3	protein-coding
Krt8	chr15	101984449	101984499	12.491	Intergenic	19868	16691	Mm.358618	NM_031170	ENSMUSG00000049382		AA960620|AL022697|AU019895|Card2|EndoA|K8|Krt-2.8|Krt2-8	keratin 8	protein-coding
Dmxl1	chr18	49832601	49832651	12.491	promoter-TSS (NM_001081371)	-371	240283	Mm.257790	NM_001081371	ENSMUSG00000037416		C630007L23Rik|D030030C22	Dmx-like 1	protein-coding
Ddx10	chr9	53248121	53248171	12.491	promoter-TSS (NM_029936)	-34	77591	Mm.133560	NM_029936	ENSMUSG00000053289		4632415A01Rik|AI646054	DEAD (Asp-Glu-Ala-Asp) box polypeptide 10	protein-coding
Gtf2i	chr5	134303639	134303689	12.491	intron (NM_001080749, intron 1 of 32)	11096	14886	Mm.261570	NM_010365	ENSMUSG00000060261		6030441I21Rik|BAP-135|Diws1t|GtfII-I|Spin|TFII-I|WBSCR6	general transcription factor II I	protein-coding
Diap3	chr14	87141355	87141405	12.491	promoter-TSS (NM_019670)	-266	56419	Mm.440585	NM_019670	ENSMUSG00000022021		4930417P13Rik|Dia2|Diaph3|Drf3|mDia2|mKIAA4117|p134MDia2	diaphanous homolog 3 (Drosophila)	protein-coding
Comtd1	chr14	21848993	21849043	12.491	promoter-TSS (NM_026965)	-108	69156	Mm.11827	NM_026965	ENSMUSG00000021773		1810030M08Rik|MT773	catechol-O-methyltransferase domain containing 1	protein-coding
Spsb3	chr17	24886618	24886668	12.491	promoter-TSS (NM_027141)	-31	79043	Mm.274794	NM_027141	ENSMUSG00000024160		2310012N15Rik|3300001M01Rik|SSB3|Tce1|mKIAA4204	splA/ryanodine receptor domain and SOCS box containing 3	protein-coding
Kctd5	chr17	24073502	24073552	12.491	promoter-TSS (NM_027008)	-42	69259	Mm.28171	NM_027008	ENSMUSG00000016946		2610030N08Rik|mKIAA0176	potassium channel tetramerisation domain containing 5	protein-coding
Trpv3	chr11	73289775	73289825	12.491	intron (NM_145099, intron 12 of 17)	22180	246788	Mm.75196	NM_145099	ENSMUSG00000043029		1110036I10Rik|AI644701|Nh|VRL3	transient receptor potential cation channel, subfamily V, member 3	protein-coding
Arrdc2	chr8	70833767	70833817	12.491	Intergenic	5928	70807	Mm.24215	NM_027560	ENSMUSG00000002910		4632416I05Rik|Ilad1	arrestin domain containing 2	protein-coding
Nsun3	chr16	62786761	62786811	12.491	promoter-TSS (NM_178925)	-70	106338	Mm.26321	NM_178925			6720484A09Rik|AU022521	NOL1/NOP2/Sun domain family member 3	protein-coding
Pip4k2a	chr2	18930456	18930506	12.491	intron (NM_008845, intron 1 of 9)	67640	18718	Mm.313977	NM_008845	ENSMUSG00000026737		AW742916|Pip5k2a	phosphatidylinositol-5-phosphate 4-kinase, type II, alpha	protein-coding
Wisp3	chr10	39171319	39171369	12.491	Intergenic	-7550	327743	Mm.208111	NM_001127376	ENSMUSG00000062074		CCN6|ENSMUSG00000062074|Gm735|WISP-3	WNT1 inducible signaling pathway protein 3	protein-coding
Zbtb24	chr10	41450355	41450405	12.491	promoter-TSS (NM_153398)	22	268294	Mm.258475	NM_153398	ENSMUSG00000019826		BC055367|Bif1|Bsg1|ZNF450	zinc finger and BTB domain containing 24	protein-coding
Zc3h18	chr8	122376554	122376604	12.491	promoter-TSS (NM_001029993)	-37	76014	Mm.241489	NM_001029993	ENSMUSG00000017478		1190001B23Rik|5830416A07Rik|Nhn1	zinc finger CCCH-type containing 18	protein-coding
Smim12	chr4	127227449	127227499	12.491	intron (NM_198618, intron 8 of 11)	-16310	80284	Mm.139607	NM_030252	ENSMUSG00000042380		BC003266	small integral membrane protein 12	protein-coding
Trim8	chr19	46499928	46499978	12.491	Intergenic	-1695	93679	Mm.392177	NM_053100	ENSMUSG00000025034		AA408830|BB006755|GERP|Rnf27	tripartite motif-containing 8	protein-coding
Cdk2ap2	chr19	4097193	4097243	12.491	promoter-TSS (NM_026373)	-133	52004	Mm.29609	NM_026373	ENSMUSG00000024856		5830466O21Rik|D19Ertd144e|Doc-1r	CDK2-associated protein 2	protein-coding
Taf13	chr3	108571640	108571690	12.491	promoter-TSS (NM_025444)	-34	99730	Mm.24431	NM_025444			1810004N01Rik|2010309N11Rik|AI847295|TAFII18	TAF13 RNA polymerase II, TATA box binding protein (TBP)-associated factor	protein-coding
Adamts6	chr13	104287018	104287068	12.491	promoter-TSS (NM_001081020)	-830	108154	Mm.208125	NM_175496	ENSMUSG00000046169		5031426K13|A930019D11Rik|ADAM-TS6|b2b1879.1Clo|b2b2029Clo|b2b2182Clo|b2b2187.1Clo|b2b2228Clo	a disintegrin-like and metallopeptidase (reprolysin type) with thrombospondin type 1 motif, 6	protein-coding
Dtnbp1	chr13	45031060	45031110	12.491	Intergenic	-28989	94245	Mm.352311	NM_025772	ENSMUSG00000057531		5430437B18Rik|AW048963|Bloc1s8|dysbindin|sdy	dystrobrevin binding protein 1	protein-coding
Cyp51	chr5	4104712	4104762	12.491	promoter-TSS (NM_020010)	-40	13121	Mm.140158	NM_020010	ENSMUSG00000001467		AI426508|CYPLI|Cyp51a1|Ldm|P450-14DM|P450LI	cytochrome P450, family 51	protein-coding
Gpr84	chr15	103305350	103305400	12.491	Intergenic	5063	80910	Mm.160369	NM_030720	ENSMUSG00000063234		EX33	G protein-coupled receptor 84	protein-coding
Exosc9	chr3	36551421	36551471	12.491	Intergenic	-1160	50911	Mm.116711	NM_019393	ENSMUSG00000027714		PM/Scl-75|Pmscl1|RRP45|p5|p6	exosome component 9	protein-coding
Taldo1	chr7	141392587	141392637	12.4741	intron (NM_011528, intron 1 of 7)	452	21351	Mm.29182	NM_011528	ENSMUSG00000025503		-	transaldolase 1	protein-coding
Mir7685	chr2	158243779	158243829	12.4412	promoter-TSS (NR_106156)	-239	102466240		NR_106156	miRBase:MI0025036		mmu-mir-7685	microRNA mir-7685	ncRNA
Tcp1	chr17	12916300	12916350	12.3955	promoter-TSS (NM_001290712)	-4	21454	Mm.229342	NM_013686	ENSMUSG00000068039		AI528772|CCT|Cct1|Ccta|TRic|Tcp-1|Tp63|c-cpn|p63	t-complex protein 1	protein-coding
Clip2	chr5	134531084	134531134	12.3955	intron (NM_001039162, intron 2 of 15)	21325	269713	Mm.255138	NM_009990	ENSMUSG00000063146		B230327O20|CLIP-115|Clip1|Cyln2|WSCR4|mKIAA0291|wbscr4	CAP-GLY domain containing linker protein 2	protein-coding
Tmem191c	chr16	17276275	17276325	12.3955	promoter-TSS (NM_177473)	0	224019	Mm.246388	NM_177473	ENSMUSG00000055692		4933405M22Rik|D16Bwg1494e	transmembrane protein 191C	protein-coding
Pik3r2	chr8	70774055	70774105	12.3955	intron (NM_008841, intron 2 of 15)	2632	18709	Mm.12945	NM_008841	ENSMUSG00000031834		p85beta	phosphatidylinositol 3-kinase, regulatory subunit, polypeptide 2 (p85 beta)	protein-coding
Cog2	chr8	124520698	124520748	12.3955	promoter-TSS (NM_029746)	-44	76332	Mm.240108	NM_029746	ENSMUSG00000031979		1190002B08Rik|2700012E02Rik|C86089|Ldlc	component of oligomeric golgi complex 2	protein-coding
Mif4gd	chr11	115608568	115608618	12.3955	TTS (NM_025305)	3910	69674	Mm.390387	NM_027162	ENSMUSG00000020743		1110014L05Rik|2310075G12Rik	MIF4G domain containing	protein-coding
Mok	chr12	110802243	110802293	12.3955	Intergenic	38671	26448	Mm.140948	NM_011973	ENSMUSG00000056458		RAGE1|Rage|Stk30	MOK protein kinase	protein-coding
Zfyve21	chr12	111851868	111851918	12.3955	intron (NM_011625, intron 4 of 16)	37723	68520	Mm.390497	NM_026752	ENSMUSG00000021286		1110013H04Rik|AW558780|C85416	zinc finger, FYVE domain containing 21	protein-coding
Prrc2b	chr2	32167988	32168038	12.3955	intron (NM_001159634, intron 1 of 31)	16865	227723	Mm.25504	NM_172661	ENSMUSG00000039262		5830434P21Rik|AI173903|Bat2l|Bat2l1|D430039P21|mKIAA0515	proline-rich coiled-coil 2B	protein-coding
Alyref2	chr1	171503404	171503454	12.3955	promoter-TSS (NM_019484)	-49	56009	Mm.389208	NM_019484	ENSMUSG00000060244		C130042O11Rik|REF2|Refbp2	Aly/REF export factor 2	protein-coding
Ces4a	chr8	105121105	105121155	12.3955	Intergenic	-10670	234677	Mm.120297	NM_146213	ENSMUSG00000060560		Ces8	carboxylesterase 4A	protein-coding
Fgfbp3	chr19	36910734	36910784	12.3955	Intergenic	8840	72514	Mm.41674	NM_028263	ENSMUSG00000047632		2610306H15Rik|Fgf-bp3	fibroblast growth factor binding protein 3	protein-coding
Ddx25	chr9	35508398	35508448	12.3955	TTS (NM_021339)	50047	30959	Mm.291723	NM_013932	ENSMUSG00000032101		AW047046|GRTH	DEAD (Asp-Glu-Ala-Asp) box polypeptide 25	protein-coding
Psat1	chr19	15801958	15802008	12.3955	Intergenic	122639	107272	Mm.289936	NM_177420	ENSMUSG00000024640		D8Ertd814e|EPIP|PSA|Psat	phosphoserine aminotransferase 1	protein-coding
4930577N17Rik	chr3	51276234	51276284	12.3955	promoter-TSS (NR_073429)	-502	67746	Mm.441177	NR_073429			-	RIKEN cDNA 4930577N17 gene	ncRNA
Sstr5	chr17	25509406	25509456	12.3955	Intergenic	-12143	20609	Mm.353282	NM_011425	ENSMUSG00000050824		Smstr5|sst5	somatostatin receptor 5	protein-coding
Ube2d1	chr10	71285344	71285394	12.3955	promoter-TSS (NM_145420)	-107	216080	Mm.270530	NM_145420	ENSMUSG00000019927		UBCH5	ubiquitin-conjugating enzyme E2D 1	protein-coding
Ncor2	chr5	125159558	125159608	12.3955	intron (NM_001253904, intron 1 of 47)	19631	20602	Mm.278646	NM_011424	ENSMUSG00000029478		N-CoR|SMRT|SMRTe	nuclear receptor co-repressor 2	protein-coding
Vit	chr17	78588431	78588481	12.3955	intron (NM_028813, intron 7 of 13)	80393	74199	Mm.292983	NM_028813	ENSMUSG00000024076		1700052E02Rik|1700110E08Rik|2810429K11Rik	vitrin	protein-coding
Sssca1	chr19	5731711	5731761	12.3955	promoter-TSS (NM_020491)	-4	56390	Mm.455818	NM_020491	ENSMUSG00000079478		1500016H19Rik|C184L	Sjogren's syndrome/scleroderma autoantigen 1 homolog (human)	protein-coding
Luzp2	chr7	54735042	54735092	12.3955	Intergenic	-100178	233271	Mm.387344	NM_178705			9330154K17Rik|D130073E01	leucine zipper protein 2	protein-coding
Adat1	chr8	111992271	111992321	12.3955	promoter-TSS (NM_013925)	6	30947	Mm.282162	NM_013925	ENSMUSG00000031949		MMADAT1|mADAT1	adenosine deaminase, tRNA-specific 1	protein-coding
[truncated: 2,216 more rows]
