# Supplementary material for: Identification of genome-wide targets of Olig2 in the adult mouse spinal cord using ChIP-Seq
Source: PLoS One. 2017 Oct 19;12(10):e0186091. doi: 10.1371/journal.pone.0186091 (PMC5648140; doi:10.1371/journal.pone.0186091)
Supplement: S2 Table — Gene Ontology Analysis of Olig2-bound target genes using PANTHER, categorized according to biological process (A), molecular function (B), cellular component (C), protein class (D), and pathways (E). (XLS) [file pone.0186091.s003.xls]

## Sheet: BP Panther
PANTHER Overrepresentation Test (release 20160715)
GO Ontology database Released 2016-10-27
GO biological process complete	(fold Enrichment)	(P-value)	(-log2pVal)
myelination (GO:0042552)	2.84	0.00164	9.25209
ensheathment of neurons (GO:0007272)	2.82	0.00121	9.69078
axon ensheathment (GO:0008366)	2.82	0.00121	9.69078
response to unfolded protein (GO:0006986)	2.71	0.0145	6.1078
mitochondrial membrane organization (GO:0007006)	2.67	0.0184	5.76415
negative regulation of protein kinase activity (GO:0006469)	2.19	0.000272	11.8441
cellular component disassembly (GO:0022411)	2.14	0.0131	6.25429
negative regulation of transferase activity (GO:0051348)	2.14	2.5e-05	15.2877
negative regulation of cell cycle process (GO:0010948)	2.13	0.00971	6.68631
autophagy (GO:0006914)	2.1	0.0133	6.23243
response to endoplasmic reticulum stress (GO:0034976)	2.08	0.0115	6.44222
negative regulation of kinase activity (GO:0033673)	2.07	0.00116	9.75166
regulation of protein ubiquitination (GO:0031396)	2.04	0.0387	4.69152
regulation of protein modification by small protein conjugation or removal (GO:1903320)	2.03	0.0097	6.6878
positive regulation of proteolysis (GO:0045862)	2	0.000697	10.4866
single-organism intracellular transport (GO:1902582)	1.99	6.97e-07	20.4523
proteasomal protein catabolic process (GO:0010498)	1.97	0.00486	7.68483
endomembrane system organization (GO:0010256)	1.96	2.9e-07	21.7174
regulation of autophagy (GO:0010506)	1.95	0.0412	4.60121
proteasome-mediated ubiquitin-dependent protein catabolic process (GO:0043161)	1.94	0.0135	6.2109
organelle localization (GO:0051640)	1.91	1.55e-05	15.9774
posttranscriptional regulation of gene expression (GO:0010608)	1.88	0.000252	11.9543
single-organism cellular localization (GO:1902580)	1.83	6.01e-10	30.6319
establishment of organelle localization (GO:0051656)	1.83	0.00593	7.39775
regulation of transferase activity (GO:0051338)	1.83	1.45e-10	32.6832
regulation of protein kinase activity (GO:0045859)	1.82	7.66e-08	23.6381
microtubule-based process (GO:0007017)	1.82	1.45e-06	19.3955
negative regulation of protein phosphorylation (GO:0001933)	1.82	0.000363	11.4277
regulation of cellular amide metabolic process (GO:0034248)	1.82	0.00483	7.69376
regulation of binding (GO:0051098)	1.82	0.00667	7.2281
regulation of translation (GO:0006417)	1.82	0.0168	5.89539
negative regulation of phosphorylation (GO:0042326)	1.81	0.000135	12.8548
intracellular transport (GO:0046907)	1.81	5.8e-13	40.649
negative regulation of cellular component organization (GO:0051129)	1.8	1.4e-07	22.7681
regulation of kinase activity (GO:0043549)	1.79	6.31e-08	23.9178
cellular response to organonitrogen compound (GO:0071417)	1.78	0.0206	5.60121
negative regulation of nervous system development (GO:0051961)	1.77	0.0271	5.20556
microtubule cytoskeleton organization (GO:0000226)	1.77	0.00572	7.44977
protein localization to membrane (GO:0072657)	1.76	0.0337	4.89111
regulation of cellular component biogenesis (GO:0044087)	1.76	3.49e-09	28.0941
single-organism membrane organization (GO:0044802)	1.75	1.35e-06	19.4986
positive regulation of cellular protein localization (GO:1903829)	1.75	0.0151	6.04931
negative regulation of protein modification process (GO:0031400)	1.75	5.65e-05	14.1114
establishment of localization in cell (GO:0051649)	1.75	4.29e-15	47.7279
neuron projection morphogenesis (GO:0048812)	1.75	0.00177	9.14203
small GTPase mediated signal transduction (GO:0007264)	1.75	0.0467	4.42043
intracellular protein transport (GO:0006886)	1.74	4.2e-06	17.8612
mitochondrion organization (GO:0007005)	1.74	0.00319	8.29223
regulation of cellular protein localization (GO:1903827)	1.74	3.28e-05	14.8959
positive regulation of transferase activity (GO:0051347)	1.73	0.000351	11.4762
regulation of cellular response to stress (GO:0080135)	1.73	5.92e-05	14.044
transmembrane receptor protein tyrosine kinase signaling pathway (GO:0007169)	1.72	0.0416	4.58727
cellular response to nitrogen compound (GO:1901699)	1.72	0.0114	6.45482
single-organism organelle organization (GO:1902589)	1.71	4.2e-14	44.4366
protein transport (GO:0015031)	1.71	4.01e-12	37.8595
cellular response to organic cyclic compound (GO:0071407)	1.71	0.0331	4.91702
regulation of protein complex assembly (GO:0043254)	1.71	0.0331	4.91702
establishment of protein localization (GO:0045184)	1.7	1.89e-13	42.2667
cell projection morphogenesis (GO:0048858)	1.7	0.00555	7.4933
cell part morphogenesis (GO:0032990)	1.7	0.00305	8.35698
mitotic cell cycle (GO:0000278)	1.7	8.56e-05	13.512
negative regulation of phosphorus metabolic process (GO:0010563)	1.7	0.000147	12.7319
negative regulation of phosphate metabolic process (GO:0045936)	1.7	0.000147	12.7319
regulation of organelle organization (GO:0033043)	1.69	6.52e-10	30.5144
protein localization to organelle (GO:0033365)	1.69	0.00113	9.78946
apoptotic process (GO:0006915)	1.69	2.35e-07	22.0208
positive regulation of kinase activity (GO:0033674)	1.69	0.015	6.05889
positive regulation of protein kinase activity (GO:0045860)	1.68	0.044	4.50635
membrane organization (GO:0061024)	1.68	2.46e-06	18.6329
regulation of cell morphogenesis (GO:0022604)	1.68	0.00365	8.09789
cellular localization (GO:0051641)	1.68	6.04e-19	60.5221
actin filament-based process (GO:0030029)	1.68	0.00587	7.41242
ubiquitin-dependent protein catabolic process (GO:0006511)	1.68	0.0147	6.08804
modification-dependent protein catabolic process (GO:0019941)	1.68	0.0118	6.40507
programmed cell death (GO:0012501)	1.67	2.78e-07	21.7784
actin cytoskeleton organization (GO:0030036)	1.67	0.0324	4.94786
modification-dependent macromolecule catabolic process (GO:0043632)	1.66	0.0134	6.22162
vesicle-mediated transport (GO:0016192)	1.66	1.24e-08	26.2651
mitotic cell cycle process (GO:1903047)	1.66	0.000671	10.5414
cell division (GO:0051301)	1.66	0.00951	6.71634
cytoskeleton organization (GO:0007010)	1.66	2.86e-07	21.7375
enzyme linked receptor protein signaling pathway (GO:0007167)	1.66	0.00148	9.40019
cell death (GO:0008219)	1.66	2e-07	22.2535
protein ubiquitination (GO:0016567)	1.65	0.0305	5.03505
regulation of catabolic process (GO:0009894)	1.65	0.0148	6.07826
organelle assembly (GO:0070925)	1.64	0.00252	8.63236
regulation of cell cycle (GO:0051726)	1.64	2.36e-06	18.6928
regulation of cell cycle process (GO:0010564)	1.64	0.0067	7.22162
cellular protein catabolic process (GO:0044257)	1.64	0.00504	7.63236
cellular protein localization (GO:0034613)	1.64	1.09e-09	29.773
negative regulation of gene expression (GO:0010629)	1.64	1.64e-12	39.1494
protein localization (GO:0008104)	1.63	5.67e-16	50.6475
negative regulation of cellular macromolecule biosynthetic process (GO:2000113)	1.63	8.8e-11	33.4037
regulation of cell projection organization (GO:0031344)	1.63	0.000296	11.7221
cellular macromolecule localization (GO:0070727)	1.63	1.62e-09	29.2014
protein catabolic process (GO:0030163)	1.63	0.00373	8.06661
regulation of cellular localization (GO:0060341)	1.62	3.2e-06	18.2535
regulation of growth (GO:0040008)	1.62	0.000233	12.0674
regulation of anatomical structure morphogenesis (GO:0022603)	1.62	3.47e-07	21.4586
negative regulation of transcription from RNA polymerase II promoter (GO:0000122)	1.62	3.98e-05	14.6169
intracellular signal transduction (GO:0035556)	1.62	1.91e-10	32.2857
proteolysis involved in cellular protein catabolic process (GO:0051603)	1.61	0.0189	5.72547
regulation of intracellular transport (GO:0032386)	1.6	0.0467	4.42043
organelle organization (GO:0006996)	1.6	8.05e-23	73.3954
negative regulation of nitrogen compound metabolic process (GO:0051172)	1.6	2.1e-11	35.4708
regulation of cellular component organization (GO:0051128)	1.6	3.81e-21	67.8307
positive regulation of organelle organization (GO:0010638)	1.6	0.0268	5.22162
brain development (GO:0007420)	1.6	0.00581	7.42725
negative regulation of macromolecule biosynthetic process (GO:0010558)	1.6	3.93e-10	31.2448
cell projection organization (GO:0030030)	1.6	1.84e-06	19.0519
central nervous system development (GO:0007417)	1.59	0.00012	13.0247
regulation of neuron projection development (GO:0010975)	1.59	0.0319	4.9703
head development (GO:0060322)	1.59	0.00289	8.43471
neuron projection development (GO:0031175)	1.59	0.00602	7.37602
cell morphogenesis involved in differentiation (GO:0000904)	1.59	0.0347	4.84892
positive regulation of cellular protein metabolic process (GO:0032270)	1.59	6.71e-10	30.473
negative regulation of cellular biosynthetic process (GO:0031327)	1.58	3.17e-10	31.5548
positive regulation of catalytic activity (GO:0043085)	1.58	3.66e-06	18.0597
negative regulation of RNA metabolic process (GO:0051253)	1.58	6.4e-08	23.8974
macromolecule localization (GO:0033036)	1.58	5.02e-16	50.8232
negative regulation of biosynthetic process (GO:0009890)	1.57	3.64e-10	31.3553
positive regulation of RNA metabolic process (GO:0051254)	1.57	3.17e-10	31.5548
negative regulation of nucleobase-containing compound metabolic process (GO:0045934)	1.57	5.91e-09	27.3342
cell cycle (GO:0007049)	1.57	3.29e-07	21.5354
positive regulation of protein metabolic process (GO:0051247)	1.57	3.45e-10	31.4327
cell cycle process (GO:0022402)	1.57	5.59e-05	14.1268
regulation of neurogenesis (GO:0050767)	1.57	0.000137	12.8335
positive regulation of nucleic acid-templated transcription (GO:1903508)	1.57	1.79e-09	29.0574
positive regulation of transcription, DNA-templated (GO:0045893)	1.57	1.79e-09	29.0574
cellular macromolecule catabolic process (GO:0044265)	1.57	0.00321	8.28321
regulation of cell development (GO:0060284)	1.56	1.54e-05	15.9867
positive regulation of RNA biosynthetic process (GO:1902680)	1.56	2.49e-09	28.5812
negative regulation of protein metabolic process (GO:0051248)	1.56	9.26e-06	16.7206
negative regulation of transcription, DNA-templated (GO:0045892)	1.56	1.34e-06	19.5093
regulation of protein modification process (GO:0031399)	1.56	2.06e-11	35.4986
negative regulation of cellular protein metabolic process (GO:0032269)	1.56	3.53e-05	14.79
protein modification by small protein conjugation or removal (GO:0070647)	1.55	0.0203	5.62238
cell morphogenesis (GO:0000902)	1.55	0.00691	7.1771
negative regulation of cell communication (GO:0010648)	1.55	4.23e-07	21.1728
negative regulation of macromolecule metabolic process (GO:0010605)	1.55	5.53e-16	50.6836
negative regulation of signaling (GO:0023057)	1.55	5.83e-07	20.71
regulation of neuron differentiation (GO:0045664)	1.54	0.00711	7.13593
negative regulation of RNA biosynthetic process (GO:1902679)	1.54	2.25e-06	18.7616
cellular component morphogenesis (GO:0032989)	1.54	0.00209	8.90228
positive regulation of molecular function (GO:0044093)	1.54	1.23e-07	22.9548
cellular response to stress (GO:0033554)	1.54	1.8e-07	22.4055
positive regulation of cellular component organization (GO:0051130)	1.54	3.84e-07	21.3124
negative regulation of nucleic acid-templated transcription (GO:1903507)	1.54	4.86e-06	17.6506
negative regulation of signal transduction (GO:0009968)	1.53	1.6e-05	15.9316
negative regulation of developmental process (GO:0051093)	1.53	0.00021	12.2173
regulation of nervous system development (GO:0051960)	1.53	0.00017	12.5222
organic substance transport (GO:0071702)	1.53	4.92e-11	34.2426
positive regulation of macromolecule biosynthetic process (GO:0010557)	1.52	8.85e-10	30.0736
regulation of cellular protein metabolic process (GO:0032268)	1.52	5.41e-15	47.3933
positive regulation of cellular metabolic process (GO:0031325)	1.52	1.28e-19	62.7605
positive regulation of macromolecule metabolic process (GO:0010604)	1.52	2.56e-19	61.7605
regulation of protein metabolic process (GO:0051246)	1.52	2.05e-16	52.1152
negative regulation of metabolic process (GO:0009892)	1.52	7.19e-16	50.3049
RNA biosynthetic process (GO:0032774)	1.52	1.88e-12	38.9524
cellular component biogenesis (GO:0044085)	1.52	3.19e-13	41.5115
neuron development (GO:0048666)	1.52	0.00425	7.87832
cellular response to oxygen-containing compound (GO:1901701)	1.51	0.0259	5.2709
generation of neurons (GO:0048699)	1.51	1.93e-08	25.6268
negative regulation of cell differentiation (GO:0045596)	1.51	0.0279	5.16359
transcription, DNA-templated (GO:0006351)	1.51	6.59e-12	37.1429
nervous system development (GO:0007399)	1.51	9.56e-13	39.9281
nucleic acid-templated transcription (GO:0097659)	1.51	7.12e-12	37.0313
negative regulation of cellular metabolic process (GO:0031324)	1.5	1.21e-13	42.9101
RNA metabolic process (GO:0016070)	1.5	6.18e-18	57.1671
cellular response to endogenous stimulus (GO:0071495)	1.5	0.00666	7.23026
positive regulation of metabolic process (GO:0009893)	1.5	1.14e-19	62.9276
cellular component organization or biogenesis (GO:0071840)	1.5	6.49e-38	123.535
cellular component assembly (GO:0022607)	1.5	1.29e-10	32.8519
positive regulation of gene expression (GO:0010628)	1.5	3.72e-09	28.0021
regulation of transcription from RNA polymerase II promoter (GO:0006357)	1.5	5.7e-10	30.7083
regulation of cell migration (GO:0030334)	1.5	0.0159	5.97483
cellular component organization (GO:0016043)	1.49	3.46e-35	114.477
regulation of phosphorylation (GO:0042325)	1.49	5.31e-07	20.8448
positive regulation of nucleobase-containing compound metabolic process (GO:0045935)	1.49	7.33e-09	27.0235
neurogenesis (GO:0022008)	1.49	3.13e-08	24.9293
regulation of catalytic activity (GO:0050790)	1.49	1.06e-08	26.4914
positive regulation of protein modification process (GO:0031401)	1.49	0.000131	12.8981
regulation of protein phosphorylation (GO:0001932)	1.49	4e-06	17.9316
macromolecule catabolic process (GO:0009057)	1.49	0.0183	5.77201
regulation of cellular macromolecule biosynthetic process (GO:2000112)	1.48	5.24e-23	74.0148
positive regulation of nitrogen compound metabolic process (GO:0051173)	1.48	3e-09	28.3124
neuron differentiation (GO:0030182)	1.48	0.00117	9.73928
negative regulation of molecular function (GO:0044092)	1.48	0.00222	8.81522
cellular response to organic substance (GO:0071310)	1.47	1.13e-06	19.7552
nucleobase-containing compound biosynthetic process (GO:0034654)	1.47	8.45e-12	36.7842
cellular nitrogen compound biosynthetic process (GO:0044271)	1.47	3.79e-15	47.9067
macromolecule biosynthetic process (GO:0009059)	1.47	4.72e-16	50.9121
positive regulation of cellular biosynthetic process (GO:0031328)	1.47	1.91e-08	25.6419
cellular macromolecule biosynthetic process (GO:0034645)	1.47	9.23e-16	49.9445
regulation of transcription, DNA-templated (GO:0006355)	1.47	2.07e-18	58.7451
nucleic acid metabolic process (GO:0090304)	1.47	1.57e-18	59.1439
positive regulation of biosynthetic process (GO:0009891)	1.47	1.58e-08	25.9155
regulation of macromolecule biosynthetic process (GO:0010556)	1.47	4.97e-22	70.7692
negative regulation of cellular process (GO:0048523)	1.46	1.78e-26	85.5383
nucleobase-containing compound metabolic process (GO:0006139)	1.46	6.25e-22	70.4386
protein complex subunit organization (GO:0071822)	1.46	0.00415	7.91267
regulation of RNA metabolic process (GO:0051252)	1.46	5.64e-19	60.6209
phosphorylation (GO:0016310)	1.46	0.00199	8.97302
regulation of nitrogen compound metabolic process (GO:0051171)	1.46	1.32e-23	76.0038
regulation of macromolecule metabolic process (GO:0060255)	1.46	2.97e-36	118.019
regulation of primary metabolic process (GO:0080090)	1.46	3.63e-36	117.729
heterocycle biosynthetic process (GO:0018130)	1.46	1.48e-11	35.9756
regulation of gene expression (GO:0010468)	1.46	7.2e-23	73.5563
regulation of protein localization (GO:0032880)	1.46	0.00247	8.66127
regulation of nucleic acid-templated transcription (GO:1903506)	1.46	6.74e-18	57.042
regulation of cellular component movement (GO:0051270)	1.46	0.0188	5.73312
regulation of RNA biosynthetic process (GO:2001141)	1.46	1.12e-17	56.3093
aromatic compound biosynthetic process (GO:0019438)	1.45	2.56e-11	35.1851
single-organism localization (GO:1902578)	1.45	3.54e-09	28.0736
negative regulation of response to stimulus (GO:0048585)	1.45	2.58e-05	15.2423
positive regulation of cellular process (GO:0048522)	1.45	2.44e-29	95.049
gene expression (GO:0010467)	1.45	2.17e-16	52.0332
organic substance biosynthetic process (GO:1901576)	1.45	1.9e-20	65.5126
regulation of molecular function (GO:0065009)	1.45	1.23e-10	32.9206
regulation of cellular biosynthetic process (GO:0031326)	1.45	1.13e-21	69.5842
macromolecular complex subunit organization (GO:0043933)	1.45	1.57e-07	22.6027
organic cyclic compound biosynthetic process (GO:1901362)	1.45	1.47e-11	35.9854
negative regulation of biological process (GO:0048519)	1.45	4.38e-27	87.5611
heterocycle metabolic process (GO:0046483)	1.44	7.21e-21	66.9105
regulation of nucleobase-containing compound metabolic process (GO:0019219)	1.44	4.7e-20	64.2059
regulation of establishment of protein localization (GO:0070201)	1.44	0.0462	4.43596
cellular biosynthetic process (GO:0044249)	1.44	3.43e-19	61.3384
regulation of cellular metabolic process (GO:0031323)	1.44	5.95e-34	110.373
regulation of biosynthetic process (GO:0009889)	1.44	1.68e-21	69.012
regulation of phosphate metabolic process (GO:0019220)	1.44	1.35e-06	19.4986
regulation of phosphorus metabolic process (GO:0051174)	1.44	1.44e-06	19.4055
regulation of cell differentiation (GO:0045595)	1.44	8.33e-07	20.1952
biosynthetic process (GO:0009058)	1.44	8.28e-20	63.3889
cellular aromatic compound metabolic process (GO:0006725)	1.44	1.3e-20	66.0601
regulation of metabolic process (GO:0019222)	1.44	6.11e-36	116.978
regulation of localization (GO:0032879)	1.44	5.67e-12	37.3598
circulatory system development (GO:0072359)	1.44	0.0385	4.699
positive regulation of biological process (GO:0048518)	1.43	3.85e-31	101.035
regulation of cell communication (GO:0010646)	1.43	3.25e-13	41.4846
cellular nitrogen compound metabolic process (GO:0034641)	1.43	1.5e-22	72.4975
regulation of signaling (GO:0023051)	1.43	4.05e-13	41.1671
organic cyclic compound metabolic process (GO:1901360)	1.43	4.08e-21	67.7319
transport (GO:0006810)	1.43	4.26e-17	54.3819
regulation of cell death (GO:0010941)	1.43	1.34e-05	16.1874
establishment of localization (GO:0051234)	1.43	4.87e-18	57.5108
nitrogen compound metabolic process (GO:0006807)	1.43	9.84e-25	79.7495
single-organism transport (GO:0044765)	1.42	1.85e-06	19.044
positive regulation of transcription from RNA polymerase II promoter (GO:0045944)	1.42	0.00639	7.28997
movement of cell or subcellular component (GO:0006928)	1.42	0.00186	9.07048
regulation of developmental process (GO:0050793)	1.42	7.2e-10	30.3713
regulation of signal transduction (GO:0009966)	1.41	5.88e-10	30.6635
negative regulation of multicellular organismal process (GO:0051241)	1.41	0.00669	7.22378
localization (GO:0051179)	1.41	1.37e-22	72.6282
regulation of intracellular signal transduction (GO:1902531)	1.4	9.07e-05	13.4285
positive regulation of cell differentiation (GO:0045597)	1.4	0.0471	4.40813
cellular response to chemical stimulus (GO:0070887)	1.4	2.1e-06	18.8612
positive regulation of transport (GO:0051050)	1.4	0.0417	4.58381
regulation of multicellular organismal development (GO:2000026)	1.4	4.42e-06	17.7875
cellular protein metabolic process (GO:0044267)	1.39	1.78e-10	32.3874
small molecule metabolic process (GO:0044281)	1.39	0.000702	10.4762
regulation of transport (GO:0051049)	1.39	1.24e-05	16.2993
cellular macromolecule metabolic process (GO:0044260)	1.39	9.12e-27	86.503
phosphorus metabolic process (GO:0006793)	1.38	0.000114	13.0987
regulation of apoptotic process (GO:0042981)	1.38	0.00171	9.19179
phosphate-containing compound metabolic process (GO:0006796)	1.38	0.00013	12.9092
regulation of programmed cell death (GO:0043067)	1.38	0.00208	8.9092
macromolecule modification (GO:0043412)	1.37	4.03e-08	24.5646
macromolecular complex assembly (GO:0065003)	1.37	0.0311	5.00694
system development (GO:0048731)	1.37	1.9e-15	48.9029
regulation of multicellular organismal process (GO:0051239)	1.37	3.54e-09	28.0736
positive regulation of developmental process (GO:0051094)	1.37	0.00838	6.89883
anatomical structure morphogenesis (GO:0009653)	1.37	1.01e-05	16.5953
positive regulation of multicellular organismal process (GO:0051240)	1.36	0.00129	9.59841
cellular protein modification process (GO:0006464)	1.36	2.8e-06	18.4461
protein modification process (GO:0036211)	1.36	2.8e-06	18.4461
cellular metabolic process (GO:0044237)	1.35	4.22e-33	107.546
multicellular organism development (GO:0007275)	1.35	1.96e-16	52.18
primary metabolic process (GO:0044238)	1.34	5.02e-33	107.296
cell differentiation (GO:0030154)	1.34	1.01e-10	33.2049
cell development (GO:0048468)	1.34	0.00524	7.57622
regulation of response to stimulus (GO:0048583)	1.34	2.89e-09	28.3663
cellular developmental process (GO:0048869)	1.34	1.39e-10	32.7442
single-organism developmental process (GO:0044767)	1.34	5.05e-18	57.4584
macromolecule metabolic process (GO:0043170)	1.33	2.21e-23	75.2603
developmental process (GO:0032502)	1.33	6.53e-18	57.0876
regulation of cell proliferation (GO:0042127)	1.33	0.0127	6.29903
single-organism metabolic process (GO:0044710)	1.33	4.6e-07	21.0519
anatomical structure development (GO:0048856)	1.32	2.64e-15	48.4284
organic substance metabolic process (GO:0071704)	1.32	2.26e-31	101.803
single-multicellular organism process (GO:0044707)	1.32	1.31e-16	52.7613
protein metabolic process (GO:0019538)	1.31	4.26e-08	24.4846
metabolic process (GO:0008152)	1.31	1.69e-31	102.223
cell surface receptor signaling pathway (GO:0007166)	1.31	0.0274	5.18968
animal organ development (GO:0048513)	1.3	1.2e-05	16.3466
regulation of biological quality (GO:0065008)	1.29	6.16e-07	20.6306
response to stress (GO:0006950)	1.27	0.000814	10.2627
response to organic substance (GO:0010033)	1.26	0.0427	4.54962
cellular process (GO:0009987)	1.22	9.46e-48	156.211
regulation of cellular process (GO:0050794)	1.21	1.2e-21	69.4975
single-organism cellular process (GO:0044763)	1.21	3.98e-23	74.4116
regulation of biological process (GO:0050789)	1.2	1.67e-22	72.3426
single-organism process (GO:0044699)	1.2	8.3e-29	93.2828
biological regulation (GO:0065007)	1.19	1.59e-22	72.4134
biological_process (GO:0008150)	1.07	2.9e-46	151.273

## Sheet: MF Panther
PANTHER Overrepresentation Test (release 20160715)
GO Ontology database Released 2016-10-27
GO molecular function complete	(fold Enrichment)	(P-value)
guanyl-nucleotide exchange factor activity (GO:0005085)	2.1	0.00172
phosphatase binding (GO:0019902)	1.96	0.0338
ubiquitin-like protein ligase activity (GO:0061659)	1.89	0.0393
protein kinase binding (GO:0019901)	1.89	6.83e-10
tubulin binding (GO:0015631)	1.85	0.00415
kinase binding (GO:0019900)	1.82	2.15e-09
transcription factor binding (GO:0008134)	1.78	9.7e-07
nucleoside-triphosphatase regulator activity (GO:0060589)	1.78	0.0255
ligase activity (GO:0016874)	1.67	0.0095
enzyme binding (GO:0019899)	1.67	6.5e-22
poly(A) RNA binding (GO:0044822)	1.65	7.95e-11
protein domain specific binding (GO:0019904)	1.64	8.42e-06
RNA binding (GO:0003723)	1.61	6.07e-14
ubiquitin-like protein transferase activity (GO:0019787)	1.6	0.0365
cytoskeletal protein binding (GO:0008092)	1.6	2.57e-06
regulatory region nucleic acid binding (GO:0001067)	1.52	0.000191
transcription regulatory region DNA binding (GO:0044212)	1.52	0.000323
molecular function regulator (GO:0098772)	1.52	4.98e-07
regulatory region DNA binding (GO:0000975)	1.51	0.000375
double-stranded DNA binding (GO:0003690)	1.51	0.000963
sequence-specific double-stranded DNA binding (GO:1990837)	1.5	0.0059
nucleotide binding (GO:0000166)	1.48	2.55e-13
nucleoside phosphate binding (GO:1901265)	1.48	2.55e-13
hydrolase activity, acting on acid anhydrides (GO:0016817)	1.48	0.00682
purine ribonucleoside triphosphate binding (GO:0035639)	1.48	2.06e-09
transcription regulatory region sequence-specific DNA binding (GO:0000976)	1.48	0.0231
hydrolase activity, acting on acid anhydrides, in phosphorus-containing anhydrides (GO:0016818)	1.47	0.0097
ribonucleotide binding (GO:0032553)	1.47	1.65e-09
purine nucleoside binding (GO:0001883)	1.47	4.48e-09
pyrophosphatase activity (GO:0016462)	1.47	0.0128
purine ribonucleoside binding (GO:0032550)	1.47	5.57e-09
purine ribonucleotide binding (GO:0032555)	1.47	3.22e-09
nucleoside binding (GO:0001882)	1.47	5.11e-09
ribonucleoside binding (GO:0032549)	1.46	6.88e-09
nucleic acid binding (GO:0003676)	1.46	2.43e-21
protein complex binding (GO:0032403)	1.46	0.00346
purine nucleotide binding (GO:0017076)	1.46	4.23e-09
ATP binding (GO:0005524)	1.46	2.05e-06
small molecule binding (GO:0036094)	1.45	5.93e-13
adenyl ribonucleotide binding (GO:0032559)	1.45	2.39e-06
adenyl nucleotide binding (GO:0030554)	1.44	4.07e-06
macromolecular complex binding (GO:0044877)	1.44	3.15e-06
enzyme regulator activity (GO:0030234)	1.43	0.0078
heterocyclic compound binding (GO:1901363)	1.43	9.25e-32
organic cyclic compound binding (GO:0097159)	1.41	1.81e-30
carbohydrate derivative binding (GO:0097367)	1.41	1.04e-08
DNA binding (GO:0003677)	1.41	5.06e-08
zinc ion binding (GO:0008270)	1.4	0.0175
sequence-specific DNA binding (GO:0043565)	1.39	0.011
protein binding (GO:0005515)	1.37	6.09e-46
transferase activity (GO:0016740)	1.36	6.4e-07
protein dimerization activity (GO:0046983)	1.35	0.0126
nucleic acid binding transcription factor activity (GO:0001071)	1.35	0.0421
transcription factor activity, sequence-specific DNA binding (GO:0003700)	1.35	0.0421
metal ion binding (GO:0046872)	1.32	1.33e-09
cation binding (GO:0043169)	1.31	3.82e-09
ion binding (GO:0043167)	1.3	2.6e-09
catalytic activity (GO:0003824)	1.29	2.98e-16
binding (GO:0005488)	1.27	4.89e-61
hydrolase activity (GO:0016787)	1.23	0.039
molecular_function (GO:0003674)	1.06	5.27e-34
signal transducer activity (GO:0004871)	0.46	1.21e-25
G-protein coupled receptor activity (GO:0004930)	0.4	1.51e-07
receptor activity (GO:0004872)	0.4	3.74e-33
molecular transducer activity (GO:0060089)	0.4	3.74e-33
Unclassified (UNCLASSIFIED)	0.36	0
signaling receptor activity (GO:0038023)	0.32	2.79e-40
transmembrane receptor activity (GO:0099600)	0.31	3.67e-40
transmembrane signaling receptor activity (GO:0004888)	0.28	3.83e-43
odorant binding (GO:0005549)	< 0.2	6.19e-23

## Sheet: CC Panther
PANTHER Overrepresentation Test (release 20160715)
GO Ontology database Released 2016-10-27
GO cellular component complete	(fold Enrichment)	(P-value)
nuclear speck (GO:0016607)	2.44	0.00468
recycling endosome (GO:0055037)	2.24	0.0188
nuclear periphery (GO:0034399)	2.23	0.0487
myelin sheath (GO:0043209)	2.12	0.000114
intrinsic component of organelle membrane (GO:0031300)	2.1	0.00833
integral component of organelle membrane (GO:0031301)	2.07	0.018
postsynaptic density (GO:0014069)	1.98	0.00267
postsynaptic specialization (GO:0099572)	1.98	0.00267
endosomal part (GO:0044440)	1.94	0.0299
excitatory synapse (GO:0060076)	1.94	0.00212
vacuolar membrane (GO:0005774)	1.89	0.0139
vacuolar part (GO:0044437)	1.84	0.0292
nuclear body (GO:0016604)	1.84	0.013
microtubule (GO:0005874)	1.77	0.000363
endosome (GO:0005768)	1.73	2.46e-08
focal adhesion (GO:0005925)	1.7	0.00578
centrosome (GO:0005813)	1.7	0.000119
nucleoplasm (GO:0005654)	1.69	8e-26
whole membrane (GO:0098805)	1.68	6.11e-11
cell-substrate adherens junction (GO:0005924)	1.68	0.00952
microtubule organizing center (GO:0005815)	1.68	3.16e-05
cell-substrate junction (GO:0030055)	1.67	0.00988
axon (GO:0030424)	1.66	0.000193
mitochondrial part (GO:0044429)	1.64	1.1e-06
bounding membrane of organelle (GO:0098588)	1.64	1.39e-08
nucleoplasm part (GO:0044451)	1.63	4.86e-05
adherens junction (GO:0005912)	1.63	3.11e-05
Golgi apparatus part (GO:0044431)	1.63	0.00461
actin cytoskeleton (GO:0015629)	1.62	0.00645
perinuclear region of cytoplasm (GO:0048471)	1.62	0.000272
nuclear lumen (GO:0031981)	1.62	2.4e-30
intracellular organelle lumen (GO:0070013)	1.61	2.2e-34
organelle lumen (GO:0043233)	1.61	1.99e-34
membrane-enclosed lumen (GO:0031974)	1.61	1.99e-34
membrane region (GO:0098589)	1.61	0.0266
anchoring junction (GO:0070161)	1.61	5.12e-05
mitochondrial envelope (GO:0005740)	1.6	0.000296
mitochondrial membrane (GO:0031966)	1.6	0.000769
microtubule cytoskeleton (GO:0015630)	1.6	2e-08
postsynapse (GO:0098794)	1.6	0.0195
nuclear part (GO:0044428)	1.6	1.64e-34
organelle membrane (GO:0031090)	1.59	1.1e-13
organelle envelope (GO:0031967)	1.59	2.3e-07
envelope (GO:0031975)	1.59	2.14e-07
mitochondrial inner membrane (GO:0005743)	1.58	0.0465
catalytic complex (GO:1902494)	1.57	1.46e-09
cytosol (GO:0005829)	1.55	2.53e-11
intracellular organelle part (GO:0044446)	1.54	3.3e-67
intracellular ribonucleoprotein complex (GO:0030529)	1.54	0.000246
ribonucleoprotein complex (GO:1990904)	1.54	0.000266
organelle part (GO:0044422)	1.53	6.9e-67
nucleolus (GO:0005730)	1.52	0.000721
synapse part (GO:0044456)	1.5	0.0073
transferase complex (GO:1990234)	1.5	0.00201
cell-cell junction (GO:0005911)	1.49	0.00789
protein complex (GO:0043234)	1.49	4.72e-21
cell projection part (GO:0044463)	1.49	1.93e-05
synapse (GO:0045202)	1.49	0.000511
cell junction (GO:0030054)	1.49	1.04e-07
membrane protein complex (GO:0098796)	1.49	0.0215
chromosome (GO:0005694)	1.49	0.000213
endomembrane system (GO:0012505)	1.48	4.6e-24
supramolecular fiber (GO:0099512)	1.48	0.0186
supramolecular polymer (GO:0099081)	1.48	0.0186
supramolecular complex (GO:0099080)	1.48	0.0186
cytoskeleton (GO:0005856)	1.48	1.54e-11
polymeric cytoskeletal fiber (GO:0099513)	1.47	0.0285
mitochondrion (GO:0005739)	1.47	9.58e-10
intracellular non-membrane-bounded organelle (GO:0043232)	1.47	1.36e-25
non-membrane-bounded organelle (GO:0043228)	1.47	1.36e-25
neuron projection (GO:0043005)	1.47	7.59e-06
Golgi apparatus (GO:0005794)	1.47	1.36e-06
neuron part (GO:0097458)	1.47	3.06e-08
cytoskeletal part (GO:0044430)	1.47	5.83e-07
cell body (GO:0044297)	1.45	0.0179
intracellular vesicle (GO:0097708)	1.45	9.72e-08
cytoplasmic vesicle (GO:0031410)	1.45	1.76e-07
endoplasmic reticulum (GO:0005783)	1.45	2.95e-07
chromosomal part (GO:0044427)	1.43	0.0101
macromolecular complex (GO:0032991)	1.43	9.32e-30
nucleus (GO:0005634)	1.43	6.33e-44
somatodendritic compartment (GO:0036477)	1.42	0.00857
cytoplasmic part (GO:0044444)	1.42	7.01e-45
cell projection (GO:0042995)	1.41	3.42e-09
cytoplasm (GO:0005737)	1.41	7.13e-90
intracellular membrane-bounded organelle (GO:0043231)	1.4	3.93e-78
intracellular organelle (GO:0043229)	1.39	3.99e-94
vesicle (GO:0031982)	1.39	3.83e-17
extracellular vesicle (GO:1903561)	1.38	4.7e-10
extracellular organelle (GO:0043230)	1.38	4.6e-10
extracellular exosome (GO:0070062)	1.38	8.71e-10
intracellular (GO:0005622)	1.38	2.03e-135
intracellular part (GO:0044424)	1.38	7.06e-132
membrane-bounded organelle (GO:0043227)	1.37	5.85e-95
organelle (GO:0043226)	1.36	1.47e-107
cell part (GO:0044464)	1.28	1.37e-117
cell (GO:0005623)	1.28	1.72e-117
extracellular region part (GO:0044421)	1.16	0.0487
membrane (GO:0016020)	1.12	1.68e-05
cellular_component (GO:0005575)	1.06	6.23e-49
extracellular space (GO:0005615)	0.67	0.000268
Unclassified (UNCLASSIFIED)	< 0.2	0

## Sheet: Panther Protein Class
PANTHER Overrepresentation Test (release 20160715)
PANTHER version 11.1 Released 2016-07-15
PANTHER Protein Class	(fold Enrichment)	(P-value)	(-log2pVal)
microtubule family cytoskeletal protein (PC00157)	1.82	0.0136	6.20025
membrane traffic protein (PC00150)	1.55	0.0492	4.3452
actin family cytoskeletal protein (PC00041)	1.53	0.0356	4.81198
cytoskeletal protein (PC00085)	1.44	0.00223	8.80874
RNA binding protein (PC00031)	1.42	0.00059	10.727
nucleic acid binding (PC00171)	1.25	0.000658	10.5696
G-protein coupled receptor (PC00021)	0.52	0.000386	11.3391
defense/immunity protein (PC00090)	0.49	1.33e-05	16.1982
immunoglobulin receptor superfamily (PC00124)	0.4	0.00585	7.41735
homeobox transcription factor (PC00119)	0.38	0.0139	6.16877
helix-turn-helix transcription factor (PC00116)	0.38	0.0139	6.16877
ligand-gated ion channel (PC00141)	0.36	0.00665	7.23243
histone (PC00118)	0.2	0.0449	4.47714
ionotropic glutamate receptor (PC00134)	< 0.2	0.000115	13.0861

## Sheet: Panther Pathways
PANTHER Overrepresentation Test (release 20160715)
PANTHER version 11.1 Released 2016-07-15
PANTHER Pathways	(fold Enrichment)	(P-value)	(-log2pVal)
Oxidative stress response (P00046)	2.61	0.0224	5.48036
PDGF signaling pathway (P00047)	2.19	0.000627	10.6392
Angiogenesis (P00005)	2.03	0.00105	9.89539
CCKR signaling map (P06959)	1.86	0.0241	5.37482
EGF receptor signaling pathway (P00018)	1.85	0.0931
FGF signaling pathway (P00021)	1.88	0.115
Huntington disease (P00029)	1.78	0.146
Wnt signaling pathway (P00057)	1.49	0.267
Gonadotropin-releasing hormone receptor pathway (P06664)	1.55	0.308
Ubiquitin proteasome pathway (P00060)	2.05	0.411
Ras Pathway (P04393)	1.97	0.649
Alzheimer disease-presenilin pathway (P00004)	1.69	0.862
p38 MAPK pathway (P05918)	2.27	0.949
DNA replication (P00017)	2.47	0.985
Alzheimer disease-amyloid secretase pathway (P00003)	1.61	1
Alpha adrenergic receptor signaling pathway (P00002)	1.25	1
Adrenaline and noradrenaline biosynthesis (P00001)	1.02	1
Nicotine pharmacodynamics pathway (P06587)	0.61	1
Toll pathway-drosophila (P06217)	< 0.2	1
SCW signaling pathway (P06216)	< 0.2	1
MYO signaling pathway (P06215)	< 0.2	1
GBB signaling pathway (P06214)	< 0.2	1
DPP signaling pathway (P06213)	< 0.2	1
DPP-SCW signaling pathway (P06212)	< 0.2	1
BMP/activin signaling pathway-drosophila (P06211)	< 0.2	1
Xanthine and guanine salvage pathway (P02788)	< 0.2	1
Activin beta signaling pathway (P06210)	< 0.2	1
Vitamin B6 metabolism (P02787)	3.59	1
Valine biosynthesis (P02785)	2.39	1
Tyrosine biosynthesis (P02784)	< 0.2	1
Triacylglycerol metabolism (P02782)	3.59	1
Threonine biosynthesis (P02781)	< 0.2	1
Thiamin metabolism (P02780)	2.39	1
ALP23B signaling pathway (P06209)	< 0.2	1
Synaptic vesicle trafficking (P05734)	1.54	1
GABA-B receptor II signaling (P05731)	1.2	1
Endogenous cannabinoid signaling (P05730)	1.2	1
Sulfate assimilation (P02778)	2.39	1
Succinate to proprionate conversion (P02777)	3.59	1
Serine glycine biosynthesis (P02776)	2.87	1
Salvage pyrimidine ribonucleotides (P02775)	< 0.2	1
Salvage pyrimidine deoxyribonucleotides (P02774)	< 0.2	1
S-adenosylmethionine biosynthesis (P02773)	< 0.2	1
Pyruvate metabolism (P02772)	2.39	1
Pyrimidine Metabolism (P02771)	1.96	1
Pyridoxal phosphate salvage pathway (P02770)	3.59	1
Bupropion degradation (P05729)	< 0.2	1
Anandamide degradation (P05728)	< 0.2	1
2-arachidonoylglycerol biosynthesis (P05726)	< 0.2	1
Purine metabolism (P02769)	1.02	1
Proline biosynthesis (P02768)	1.79	1
Phenylethylamine degradation (P02766)	< 0.2	1
Phenylalanine biosynthesis (P02765)	< 0.2	1
Pentose phosphate pathway (P02762)	3.98	1
Opioid proopiomelanocortin pathway (P05917)	1.52	1
Opioid prodynorphin pathway (P05916)	1.34	1
Opioid proenkephalin pathway (P05915)	1.3	1
Nicotine degradation (P05914)	< 0.2	1
Enkephalin release (P05913)	1.3	1
Dopamine receptor mediated signaling pathway (P05912)	1.02	1
Angiotensin II-stimulated signaling through G proteins and beta-arrestin (P05911)	2.02	1
Pyridoxal-5-phosphate biosynthesis (P02759)	3.59	1
Ornithine degradation (P02758)	2.87	1
O-antigen biosynthesis (P02757)	3.59	1
N-acetylglucosamine metabolism (P02756)	3.59	1
Methylmalonyl pathway (P02755)	4.3	1
Methylcitrate cycle (P02754)	1.79	1
Methionine biosynthesis (P02753)	< 0.2	1
Mannose metabolism (P02752)	2.39	1
Lysine biosynthesis (P02751)	< 0.2	1
Lipoate_biosynthesis (P02750)	< 0.2	1
Leucine biosynthesis (P02749)	< 0.2	1
Isoleucine biosynthesis (P02748)	1.79	1
Histidine biosynthesis (P02747)	< 0.2	1
Heme biosynthesis (P02746)	1.66	1
Glutamine glutamate conversion (P02745)	4.78	1
Fructose galactose metabolism (P02744)	1.02	1
Formyltetrahydroformate biosynthesis (P02743)	1.02	1
Tetrahydrofolate biosynthesis (P02742)	1.79	1
Flavin biosynthesis (P02741)	< 0.2	1
De novo pyrimidine ribonucleotides biosythesis (P02740)	2.39	1
p53 pathway (P00059)	1.54	1
mRNA splicing (P00058)	0.9	1
VEGF signaling pathway (P00056)	1.82	1
Transcription regulation by bZIP transcription factor (P00055)	0.87	1
Toll receptor signaling pathway (P00054)	1.38	1
T cell activation (P00053)	1.33	1
p53 pathway feedback loops 2 (P04398)	1.69	1
TGF-beta signaling pathway (P00052)	1.42	1
p53 pathway by glucose deprivation (P04397)	1.3	1
TCA cycle (P00051)	2.61	1
Vitamin D metabolism and pathway (P04396)	1.66	1
Plasminogen activating cascade (P00050)	0.42	1
Vasopressin synthesis (P04395)	0.6	1
Thyrotropin-releasing hormone receptor signaling pathway (P04394)	1.2	1
De novo pyrimidine deoxyribonucleotide biosynthesis (P02739)	< 0.2	1
P53 pathway feedback loops 1 (P04392)	2.39	1
De novo purine biosynthesis (P02738)	1.16	1
Oxytocin receptor mediated signaling pathway (P04391)	1.13	1
Cysteine biosynthesis (P02737)	< 0.2	1
Coenzyme A biosynthesis (P02736)	2.05	1
Cobalamin biosynthesis (P02735)	< 0.2	1
Carnitine metabolism (P02733)	3.59	1
Coenzyme A linked carnitine metabolism (P02732)	3.59	1
Biotin biosynthesis (P02731)	7.17	1
Asparagine and aspartate biosynthesis (P02730)	< 0.2	1
Parkinson disease (P00049)	1.6	1
PI3 kinase pathway (P00048)	2.03	1
Notch signaling pathway (P00045)	1.37	1
Nicotinic acetylcholine receptor signaling pathway (P00044)	0.91	1
Muscarinic acetylcholine receptor 2 and 4 signaling pathway (P00043)	1.27	1
Muscarinic acetylcholine receptor 1 and 3 signaling pathway (P00042)	1.22	1
Histamine synthesis (P04387)	< 0.2	1
Metabotropic glutamate receptor group I pathway (P00041)	0.6	1
Histamine H2 receptor mediated signaling pathway (P04386)	0.9	1
Metabotropic glutamate receptor group II pathway (P00040)	1.12	1
Histamine H1 receptor mediated signaling pathway (P04385)	1.79	1
Gamma-aminobutyric acid synthesis (P04384)	2.39	1
Ascorbate degradation (P02729)	3.59	1
Arginine biosynthesis (P02728)	3.07	1
Androgen/estrogene/progesterone biosynthesis (P02727)	0.42	1
Cortocotropin releasing factor receptor signaling pathway (P04380)	1.16	1
Aminobutyrate degradation (P02726)	2.39	1
Allantoin degradation (P02725)	< 0.2	1
Alanine biosynthesis (P02724)	< 0.2	1
Adenine and hypoxanthine salvage pathway (P02723)	1.02	1
Acetate utilization (P02722)	< 0.2	1
ATP synthesis (P02721)	< 0.2	1
Metabotropic glutamate receptor group III pathway (P00039)	1.09	1
JAK/STAT signaling pathway (P00038)	2.11	1
Ionotropic glutamate receptor pathway (P00037)	1.46	1
Interleukin signaling pathway (P00036)	1.11	1
Interferon-gamma signaling pathway (P00035)	2.08	1
Integrin signalling pathway (P00034)	1.5	1
Beta3 adrenergic receptor signaling pathway (P04379)	1.06	1
Insulin/IGF pathway-protein kinase B signaling cascade (P00033)	2.08	1
Beta2 adrenergic receptor signaling pathway (P04378)	0.67	1
Insulin/IGF pathway-mitogen activated protein kinase kinase/MAP kinase cascade (P00032)	1.27	1
Beta1 adrenergic receptor signaling pathway (P04377)	0.67	1
Inflammation mediated by chemokine and cytokine signaling pathway (P00031)	1.16	1
5HT4 type receptor mediated signaling pathway (P04376)	1.12	1
Hypoxia response via HIF activation (P00030)	2.47	1
5HT3 type receptor mediated signaling pathway (P04375)	0.96	1
5HT2 type receptor mediated signaling pathway (P04374)	1.09	1
5HT1 type receptor mediated signaling pathway (P04373)	1.2	1
5-Hydroxytryptamine degredation (P04372)	0.68	1
5-Hydroxytryptamine biosynthesis (P04371)	< 0.2	1
Heterotrimeric G-protein signaling pathway-rod outer segment phototransduction (P00028)	1.55	1
Heterotrimeric G-protein signaling pathway-Gq alpha and Go alpha mediated pathway (P00027)	1.51	1
Heterotrimeric G-protein signaling pathway-Gi alpha and Gs alpha mediated pathway (P00026)	1.36	1
Hedgehog signaling pathway (P00025)	1.08	1
Glycolysis (P00024)	1.79	1
General transcription regulation (P00023)	0.37	1
General transcription by RNA polymerase I (P00022)	1.34	1
FAS signaling pathway (P00020)	1.12	1
Endothelin signaling pathway (P00019)	1.57	1
Cytoskeletal regulation by Rho GTPase (P00016)	1.63	1
Circadian clock system (P00015)	2.39	1
Cholesterol biosynthesis (P00014)	2.56	1
Cell cycle (P00013)	2.05	1
Cadherin signaling pathway (P00012)	1.21	1
Blood coagulation (P00011)	0.56	1
B cell activation (P00010)	1.62	1
Axon guidance mediated by netrin (P00009)	1.9	1
Axon guidance mediated by Slit/Robo (P00008)	2.3	1
Axon guidance mediated by semaphorins (P00007)	2.28	1
Apoptosis signaling pathway (P00006)	1.63	1
