# Supplementary material for: Identification of genome-wide targets of Olig2 in the adult mouse spinal cord using ChIP-Seq
Source: PLoS One. 2017 Oct 19;12(10):e0186091. doi: 10.1371/journal.pone.0186091 (PMC5648140; doi:10.1371/journal.pone.0186091)
Supplement: S3 Table — A complete list of ON-target (A) and OFF-target (B) primer pairs and their corresponding coordinates that were used in the ChIP-qPCR. (XLSX) [file pone.0186091.s004.xlsx]

## Sheet: ON-target Primers
Gene Symbol	Unigene	Coordinates	Forward Primer (5'->3')	Reverse Primer (5'->3')
Cldn11	Mm.4425	chr3:31213936-31213986	TTCACTCTGCGGGTCCCTAT	ACGAGCCGGCCAATCG
Clp3	Mm.159258	chr7:30289823-30289873	CTCATGGGGTGCCGAAACAA	CTCAGACAGTACAATGGACGCT
Mag	Mm.241355	chr7:30916931-30916981	CCTGGTGCCTGGACTTTGAG	TCCAGGGACTGCCTCTAGTT
Mbp	Mm.252063	chr18:82554280-82554330	GCAGACCCAAAGAATAACTGGC	GATGGTCTGAAGCTCGTCGG
Mog	Mm.210857	chr17:37028983-37029033	CCTCTTGGTGGGCTGTCAAT	GGGTCGAACCCCAGAAAAGA
Mpzl1	Mm.46438	chr1:16564265-165642515	CTCGCGCGAACAGTTCTTTTG	CAGCTCGGTTCCGCTGT
Nkx2.2	Mm.405189	chr2:147180813-147180863	GATAAGCGCGCTGAATGGTG	AAACCGCACAATGGGAAAGC
Nkx6.2	Mm.28308	chr7:139545481-139545531	TGCTTGCAGAGCAGAACTGA	TAGAGTAATGGCGCGTGGTC
Nrxn2	Mm.329616	chr19:6453535-6453585	AGGCTTGTGTGCTGGAGAAG	TCTCAAGGACCAGGGAAGGA
Olig1	Mm.39300	chr16:91266137-91266187	CCATCGAGATCCGTCCACAG	TGTTGGAAGCAGAGACCGAC
Opalin	Mm.54119	chr19:41101558-41101608	GGGACTTAGCCTGCGTTGTT	CAGGGTTGCCTTAGCACCAC
Rtkn	Mm.4139	chr6:83137791-83137841	GTCGGTTCTGATCTCCCGTC	GATCGAGAATGTGCGTGCTG
Zcchc24	Mm.41904	chr14:25766037-25766087	GGTTACTCAGGACCCTTGGC	GGCTGCTCCCTCCACAATAG

## Sheet: OFF-target Primers
Gene Symbol	Unigene	Coordinates	Forward Primer (5'->3')	Reverse Primer (5'->3')
Nkx2.2	Mm.405189	2:147188459-147188615	GTCATGGCATTCAACCCTTTTCA	GGAACACGTTTCAAACCAGATACT
Opalin	Mm.54119	19:41054997-41055138	TACTGCTAGAGGGTGCGACT	GCCTAGGACAAGTGACCAGC
Zcchc24	Mm.41904	14:25787037- 25787168	TGGCTTAGAGGTCACACCCT	GAGGGCTAACGGGTGAGTTT
